# Supplementary material for: Genomic and biological control of Sclerotinia sclerotiorum using an extracellular extract from Bacillus velezensis 20507
Source: Front Microbiol. 2024 Mar 26;15:1385067. doi: 10.3389/fmicb.2024.1385067 (PMC11002150; doi:10.3389/fmicb.2024.1385067)
Supplement: Supplementary Table 1 — Gene annotation. [file Table_1.XLS]

#Qeury_name	Qeury_length	NR_tophit_name	NR_tophit_description	NR_tophit_similarity	Swissprot_tophit_name	Swissprot_tophit_description	Swissprot_tophit_similarity	String_tophit_name	String_tophit_description	String_tophit_similarity	COG	KOG	NOG	GO_molecular_function	GO_biological_process	GO_cellular_component	KEGG_gene_id	KEGG_gene_name	KEGG_pathway
tig00000001_pilon_1	120	_	_	_	_	_	_	_	_	_	_	_	_	_	_	_	_	_	_	_	_	_
tig00000001_pilon_10	876	WP_012117971.1	MULTISPECIES: hypothetical protein [Bacillus]	100%	sp|P54513|YQHO_BACSU	Uncharacterized protein YqhO OS=Bacillus subtilis (strain 168) GN=yqhO PE=3 SV=1	95%	326423.RBAM_022830	YqhO	100%	COG1752	_	_	GO:0016042|lipid catabolic process	GO:0005886|plasma membrane;GO:0016021|integral component of membrane	GO:0016787|hydrolase activity	ko:K07001	K07001		_	_	_
tig00000001_pilon_100	1155	WP_022537145.1	MULTISPECIES: cytochrome P450 [Bacillus]	100%	sp|O34374|YJIB_BACSU	Putative cytochrome P450 YjiB OS=Bacillus subtilis (strain 168) GN=yjiB PE=1 SV=1	60%	326423.RBAM_021960	DfnK	99%	COG2124	_	_	GO:0006707|cholesterol catabolic process;GO:0009102|biotin biosynthetic process;GO:0010430|fatty acid omega-oxidation;GO:0017000|antibiotic biosynthetic process;GO:0033068|macrolide biosynthetic process;GO:0055114|oxidation-reduction process;GO:0097089|methyl-branched fatty acid metabolic process;GO:1901115|erythromycin biosynthetic process	GO:0005618|cell wall;GO:0005737|cytoplasm;GO:0005886|plasma membrane;GO:0016021|integral component of membrane	GO:0004497|monooxygenase activity;GO:0004601|peroxidase activity;GO:0005506|iron ion binding;GO:0008395|steroid hydroxylase activity;GO:0016705|oxidoreductase activity, acting on paired donors, with incorporation or reduction of molecular oxygen;GO:0016709|oxidoreductase activity, acting on paired donors, with incorporation or reduction of molecular oxygen, NAD(P)H as one donor, and incorporation…	_	_	_	_	_	_
tig00000001_pilon_1000	2220	WP_032874693.1	MULTISPECIES: PAS domain-containing sensor histidine kinase [Bacillus subtilis group]	100%	sp|O31661|KINE_BACSU	Sporulation kinase E OS=Bacillus subtilis (strain 168) GN=kinE PE=1 SV=1	88%	326423.RBAM_013310	KinE	100%	COG0642;COG2202	_	_	GO:0000160|phosphorelay signal transduction system;GO:0006355|regulation of transcription, DNA-templated;GO:0006817|phosphate ion transport;GO:0018106|peptidyl-histidine phosphorylation;GO:0030435|sporulation resulting in formation of a cellular spore;GO:0043938|positive regulation of sporulation;GO:0045881|positive regulation of sporulation resulting in formation of a cellular spore;GO:0046777|p…	GO:0005622|intracellular;GO:0005886|plasma membrane;GO:0005887|integral component of plasma membrane;GO:0016020|membrane;GO:0016021|integral component of membrane	GO:0000155|phosphorelay sensor kinase activity;GO:0004673|protein histidine kinase activity;GO:0005524|ATP binding;GO:0042802|identical protein binding	ko:K13533	kinE	path:ko02020	_	_	_
tig00000001_pilon_1001	1023	WP_045207229.1	acyltransferase [Bacillus velezensis]	100%	sp|O31660|YKRP_BACSU	Putative membrane-bound acyltransferase YkrP OS=Bacillus subtilis (strain 168) GN=ykrP PE=3 SV=1	92%	326423.RBAM_013300	YkrP	99%	COG3594	_	_		GO:0005886|plasma membrane;GO:0016021|integral component of membrane	GO:0016747|transferase activity, transferring acyl groups other than amino-acyl groups	_	_	_	_	_	_
tig00000001_pilon_1002	171	WP_007610936.1	MULTISPECIES: hypothetical protein [Bacillus]	100%	sp|O31659|YKZE_BACSU	Uncharacterized protein YkzE OS=Bacillus subtilis (strain 168) GN=ykzE PE=4 SV=1	94%	326423.RBAM_013290	YkzE	100%	_	_	NOG116374	_	_	_	_	_	_	_	_	_
tig00000001_pilon_1003	675	WP_038457799.1	MULTISPECIES: DUF421 domain-containing protein [Bacillus]	100%	sp|P96696|YDFR_BACSU	UPF0702 transmembrane protein YdfR OS=Bacillus subtilis (strain 168) GN=ydfR PE=3 SV=1	73%	326423.RBAM_013280	hypothetical protein	99%	COG2323	_	_		GO:0005886|plasma membrane;GO:0016021|integral component of membrane	_	_	_	_	_	_	_
tig00000001_pilon_1004	1353	WP_007610933.1	MULTISPECIES: Ktr system potassium uptake protein D [Bacillus]	100%	sp|O31658|KTRD_BACSU	Ktr system potassium uptake protein D OS=Bacillus subtilis (strain 168) GN=ktrD PE=3 SV=1	92%	326423.RBAM_013270	YkrM	100%	COG0168	_	_	GO:0006813|potassium ion transport;GO:0006814|sodium ion transport	GO:0005886|plasma membrane;GO:0016021|integral component of membrane	GO:0008324|cation transmembrane transporter activity	_	_	_	_	_	_
tig00000001_pilon_1005	894	WP_025284642.1	MULTISPECIES: protease HtpX [Bacillus subtilis group]	100%	sp|A7Z3W3|HTPX_BACVZ	Protease HtpX homolog OS=Bacillus velezensis (strain DSM 23117 / BGSC 10A6 / FZB42) GN=htpX PE=3 SV=1	100%	326423.RBAM_013260	heat shock protein HtpX	100%	COG0501	_	_	GO:0006508|proteolysis;GO:0009266|response to temperature stimulus	GO:0005886|plasma membrane;GO:0016021|integral component of membrane	GO:0004222|metalloendopeptidase activity;GO:0008270|zinc ion binding;GO:0046872|metal ion binding	ko:K03799	htpX		_	_	_
tig00000001_pilon_1006	702	WP_045207225.1	DUF1836 domain-containing protein [Bacillus velezensis]	100%	sp|O31656|YKRK_BACSU	Uncharacterized protein YkrK OS=Bacillus subtilis (strain 168) GN=ykrK PE=4 SV=1	89%	326423.RBAM_013250	YkrK	100%	_	_	NOG223404	_	_	_	_	_	_	_	_	_
tig00000001_pilon_1007	195	WP_003154717.1	MULTISPECIES: small acid-soluble spore protein [Bacillus]	100%	sp|P04833|SSPD_BACSU	Small, acid-soluble spore protein D OS=Bacillus subtilis (strain 168) GN=sspD PE=1 SV=3	93%	326423.RBAM_013240	SspD	100%	_	_	NOG140080	GO:0006265|DNA topological change;GO:0030435|sporulation resulting in formation of a cellular spore		GO:0003690|double-stranded DNA binding	ko:K06421	sspD		_	_	_
tig00000001_pilon_1008	1170	WP_025284641.1	MULTISPECIES: anti-sigma I factor [Bacillus subtilis group]	100%	sp|O31655|RSGI_BACSU	Anti-sigma-I factor RsgI OS=Bacillus subtilis (strain 168) GN=rsgI PE=1 SV=1	90%	326423.RBAM_013230	YkrI	100%	_	_	NOG29748	GO:0005975|carbohydrate metabolic process;GO:0045493|xylan catabolic process	GO:0005886|plasma membrane;GO:0016021|integral component of membrane	GO:0004252|serine-type endopeptidase activity;GO:0030248|cellulose binding;GO:0031176|endo-1,4-beta-xylanase activity;GO:0046872|metal ion binding	_	_	_	_	_	_
tig00000001_pilon_1009	756	WP_044801321.1	RNA polymerase sigma factor SigI [Bacillus velezensis]	100%	sp|O31654|SIGI_BACSU	RNA polymerase sigma factor SigI OS=Bacillus subtilis (strain 168) GN=sigI PE=1 SV=1	97%	326423.RBAM_013220	putative RNA polymerase sigma factor SigI	100%	COG1191	_	_	GO:0006352|DNA-templated transcription, initiation	GO:0005737|cytoplasm	GO:0003677|DNA binding;GO:0003700|DNA binding transcription factor activity;GO:0016987|bacterial sigma factor activity	ko:K03093	SIGMA70		_	_	_
tig00000001_pilon_101	1248	WP_044802111.1	3-hydroxy-3-methylglutaryl-ACP synthase [Bacillus velezensis]	100%	sp|P40830|PKSG_BACSU	Polyketide biosynthesis 3-hydroxy-3-methylglutaryl-ACP synthase PksG OS=Bacillus subtilis (strain 168) GN=pksG PE=1 SV=2	84%	326423.RBAM_021950	DfnL	100%	COG3425	_	_	GO:0001822|kidney development;GO:0001889|liver development;GO:0006629|lipid metabolic process;GO:0006695|cholesterol biosynthetic process;GO:0006696|ergosterol biosynthetic process;GO:0007420|brain development;GO:0007494|midgut development;GO:0007584|response to nutrient;GO:0008299|isoprenoid biosynthetic process;GO:0008584|male gonad development;GO:0009266|response to temperature stimulus;GO:000…	GO:0005737|cytoplasm;GO:0005739|mitochondrion;GO:0005743|mitochondrial inner membrane;GO:0005759|mitochondrial matrix;GO:0005829|cytosol;GO:0009506|plasmodesma	GO:0004421|hydroxymethylglutaryl-CoA synthase activity;GO:0008144|drug binding;GO:0016853|isomerase activity;GO:0042803|protein homodimerization activity;GO:0043177|organic acid binding	ko:K15311	pksG		_	_	_
tig00000001_pilon_1010	783	WP_032874684.1	MULTISPECIES: membrane protein [Bacillus subtilis group]	100%	sp|O34997|YKOY_BACSU	Uncharacterized membrane protein YkoY OS=Bacillus subtilis (strain 168) GN=ykoY PE=3 SV=1	89%	326423.RBAM_013210	YkoY	100%	COG0861	_	_		GO:0005886|plasma membrane;GO:0016021|integral component of membrane	_	_	_	_	_	_	_
tig00000001_pilon_1011	570	SDI88714.1	membrane protein DedA, SNARE-associated domain [Bacillus velezensis]	100%	sp|O34908|YKOX_BACSU	Uncharacterized membrane protein YkoX OS=Bacillus subtilis (strain 168) GN=ykoX PE=3 SV=1	88%	326423.RBAM_013200	YkoX	100%	COG0586	_	_		GO:0005886|plasma membrane;GO:0016021|integral component of membrane	_	_	_	_	_	_	_
tig00000001_pilon_1012	882	WP_044801320.1	Ku protein [Bacillus velezensis]	100%	sp|O34859|KU_BACSU	Non-homologous end joining protein Ku OS=Bacillus subtilis (strain 168) GN=ku PE=2 SV=1	93%	326423.RBAM_013190	YkoV	100%	COG1273	_	_	GO:0006303|double-strand break repair via nonhomologous end joining;GO:0006310|DNA recombination;GO:0006353|DNA-templated transcription, termination;GO:0046718|viral entry into host cell;GO:0051351|positive regulation of ligase activity;GO:0099009|viral genome circularization;GO:0099016|DNA end degradation evasion by virus		GO:0003677|DNA binding;GO:0003690|double-stranded DNA binding	ko:K10979	ku	path:ko03450	_	_	_
tig00000001_pilon_1013	1836	WP_088462228.1	DNA ligase D [Bacillus velezensis]	100%	sp|O34398|LIGD_BACSU	Bifunctional non-homologous end joining protein LigD OS=Bacillus subtilis (strain 168) GN=ligd PE=2 SV=1	81%	326423.RBAM_013180	ATP-dependent DNA ligase	100%	COG1793;COG3285	_	_	GO:0006260|DNA replication;GO:0006269|DNA replication, synthesis of RNA primer;GO:0006273|lagging strand elongation;GO:0006281|DNA repair;GO:0006303|double-strand break repair via nonhomologous end joining;GO:0006310|DNA recombination;GO:0007049|cell cycle;GO:0016032|viral process;GO:0030435|sporulation resulting in formation of a cellular spore;GO:0051103|DNA ligation involved in DNA repair;GO:0…	GO:0005737|cytoplasm;GO:0005886|plasma membrane	GO:0000287|magnesium ion binding;GO:0003677|DNA binding;GO:0003887|DNA-directed DNA polymerase activity;GO:0003896|DNA primase activity;GO:0003899|DNA-directed 5'-3' RNA polymerase activity;GO:0003909|DNA ligase activity;GO:0003910|DNA ligase (ATP) activity;GO:0004527|exonuclease activity;GO:0004652|polynucleotide adenylyltransferase activity;GO:0005524|ATP binding;GO:0008310|single-stranded DNA …	ko:K01971	ligD	path:ko03450	_	_	_
tig00000001_pilon_1014	555	WP_007407215.1	MULTISPECIES: hypothetical protein [Bacillus]	100%	sp|O34495|YKOP_BACSU	Uncharacterized protein YkoP OS=Bacillus subtilis (strain 168) GN=ykoP PE=4 SV=2	84%	326423.RBAM_013170	YkoP	100%	_	_	NOG74371	_	_	_	_	_	_	_	_	_
tig00000001_pilon_1015	465	WP_007610911.1	MULTISPECIES: MarR family transcriptional regulator [Bacillus]	100%	sp|O34949|YKOM_BACSU	Uncharacterized HTH-type transcriptional regulator YkoM OS=Bacillus subtilis (strain 168) GN=ykoM PE=4 SV=1	98%	326423.RBAM_013160	YkoM	100%	COG1846	_	_	GO:0006351|transcription, DNA-templated;GO:0006355|regulation of transcription, DNA-templated		GO:0003677|DNA binding;GO:0003700|DNA binding transcription factor activity;GO:0044212|transcription regulatory region DNA binding	ko:K15973	mhqR		_	_	_
tig00000001_pilon_1016	183	WP_003154731.1	MULTISPECIES: Fur-regulated basic protein FbpA [Bacillus]	100%	sp|O34763|YKOL_BACSU	Stress response protein YkoL OS=Bacillus subtilis (strain 168) GN=ykoL PE=2 SV=1	83%	326423.RBAM_013150	YkoL	100%	_	_	NOG134901	_	_	_	_	_	_	_	_	_
tig00000001_pilon_1017	156	WP_003154733.1	MULTISPECIES: hypothetical protein [Bacillus]	100%	sp|O34923|YKZB_BACSU	Uncharacterized protein YkzB OS=Bacillus subtilis (strain 168) GN=ykzB PE=4 SV=1	92%	326423.RBAM_013140	YkzB	100%	_	_	NOG125379	_	_	_	_	_	_	_	_	_
tig00000001_pilon_1018	333	WP_003154734.1	MULTISPECIES: MerR family transcriptional regulator [Bacillus]	100%	sp|Q45666|TNRA_BACSU	HTH-type transcriptional regulator TnrA OS=Bacillus subtilis (strain 168) GN=tnrA PE=1 SV=1	98%	326423.RBAM_013130	TnrA	100%	COG0789	_	_	GO:0006351|transcription, DNA-templated;GO:0006355|regulation of transcription, DNA-templated;GO:0006542|glutamine biosynthetic process;GO:0043562|cellular response to nitrogen levels;GO:0090294|nitrogen catabolite activation of transcription	GO:0005886|plasma membrane	GO:0001047|core promoter binding;GO:0003677|DNA binding;GO:0042802|identical protein binding	_	_	_	_	_	_
tig00000001_pilon_1019	1356	WP_012117400.1	MULTISPECIES: magnesium transporter [Bacillus]	100%	sp|O34442|MGTE_BACSU	Magnesium transporter MgtE OS=Bacillus subtilis (strain 168) GN=mgtE PE=3 SV=1	90%	326423.RBAM_013120	Mg2+ transporter	100%	COG2239	_	_	GO:0015693|magnesium ion transport	GO:0005886|plasma membrane;GO:0016021|integral component of membrane	GO:0000287|magnesium ion binding;GO:0015095|magnesium ion transmembrane transporter activity;GO:0042802|identical protein binding;GO:0042803|protein homodimerization activity;GO:0046872|metal ion binding	ko:K06213	mgtE		_	_	_
tig00000001_pilon_102	747	WP_014305356.1	MULTISPECIES: enoyl-CoA hydratase [Bacillus]	100%	sp|P40802|PKSI_BACSU	Putative polyketide biosynthesis enoyl-CoA isomerase PksI OS=Bacillus subtilis (strain 168) GN=pksI PE=1 SV=2	72%	326423.RBAM_021940	polyketide biosynthesis enoyl-CoA hydratase	99%	COG1024	_	_	GO:0006635|fatty acid beta-oxidation;GO:0017000|antibiotic biosynthetic process	GO:0005737|cytoplasm;GO:0005739|mitochondrion	GO:0004300|enoyl-CoA hydratase activity	ko:K15313	pksI		_	_	_
tig00000001_pilon_1020	138	CDH96233.1	putative protein ykzD [Bacillus velezensis NAU-B3]	100%	sp|O34405|YKZD_BACSU	Uncharacterized protein YkzD OS=Bacillus subtilis (strain 168) GN=ykzD PE=4 SV=1	89%	326423.RBAM_013110	YkzD	100%	_	_	NOG117567	_	_	_	_	_	_	_	_	_
tig00000001_pilon_1021	1263	WP_007610909.1	MULTISPECIES: sporulation protein [Bacillus]	100%	sp|O05495|YDHD_BACSU	Putative sporulation-specific glycosylase YdhD OS=Bacillus subtilis (strain 168) GN=ydhD PE=1 SV=2	83%	326423.RBAM_013100	YdhD	99%	COG3858	_	_	GO:0000272|polysaccharide catabolic process;GO:0005975|carbohydrate metabolic process;GO:0030435|sporulation resulting in formation of a cellular spore	GO:0005615|extracellular space;GO:0005737|cytoplasm;GO:0031160|spore wall	GO:0008061|chitin binding;GO:0016787|hydrolase activity;GO:0016798|hydrolase activity, acting on glycosyl bonds;GO:0030246|carbohydrate binding	_	_	_	_	_	_
tig00000001_pilon_1022	600	WP_032874674.1	MULTISPECIES: thiamine permease [Bacillus]	100%	sp|O34738|YKOE_BACSU	Putative HMP/thiamine permease protein YkoE OS=Bacillus subtilis (strain 168) GN=ykoE PE=1 SV=2	91%	326423.RBAM_013090	YkoE	99%	COG4721	_	_	GO:0006810|transport	GO:0005886|plasma membrane;GO:0016021|integral component of membrane	_	ko:K16925	ykoE		_	_	_
tig00000001_pilon_1023	1638	WP_045207217.1	heme ABC transporter ATP-binding protein [Bacillus velezensis]	100%	sp|O34362|YKOD_BACSU	Putative HMP/thiamine import ATP-binding protein YkoD OS=Bacillus subtilis (strain 168) GN=ykoD PE=1 SV=2	78%	326423.RBAM_013080	YkoD	99%	COG1122	_	_	GO:0006810|transport	GO:0005886|plasma membrane	GO:0005524|ATP binding;GO:0016887|ATPase activity;GO:0042626|ATPase activity, coupled to transmembrane movement of substances	ko:K16787	ecfA2	path:ko02010	_	_	_
tig00000001_pilon_1024	762	WP_045207215.1	thiamine permease [Bacillus velezensis]	100%	sp|O34572|YKOC_BACSU	Putative HMP/thiamine permease protein YkoC OS=Bacillus subtilis (strain 168) GN=ykoC PE=1 SV=1	87%	326423.RBAM_013070	YkoC	100%	COG0619	_	_	GO:0006810|transport	GO:0005886|plasma membrane;GO:0016021|integral component of membrane	GO:0005215|transporter activity	ko:K16785	ecfT	path:ko02010	_	_	_
tig00000001_pilon_1025	834	WP_088462231.1	STAS domain-containing protein [Bacillus velezensis]	100%	sp|O34860|RSBRB_BACSU	RsbT co-antagonist protein RsbRB OS=Bacillus subtilis (strain 168) GN=rsbRB PE=1 SV=1	92%	326423.RBAM_013060	YkoB	99%	COG1366	_	_	GO:0006351|transcription, DNA-templated;GO:0006355|regulation of transcription, DNA-templated;GO:0018298|protein-chromophore linkage;GO:0035556|intracellular signal transduction	GO:0005737|cytoplasm	GO:0000155|phosphorelay sensor kinase activity;GO:0004674|protein serine/threonine kinase activity;GO:0009881|photoreceptor activity	ko:K17763	rsbR		_	_	_
tig00000001_pilon_1026	960	WP_044801314.1	serine protease [Bacillus velezensis]	100%	sp|P11018|ISP1_BACSU	Major intracellular serine protease OS=Bacillus subtilis (strain 168) GN=isp PE=1 SV=2	96%	326423.RBAM_013050	hypothetical protein	100%	COG1404	_	_	GO:0006508|proteolysis;GO:0007599|hemostasis;GO:0009405|pathogenesis;GO:0030435|sporulation resulting in formation of a cellular spore;GO:0042730|fibrinolysis	GO:0005576|extracellular region;GO:0005737|cytoplasm	GO:0004252|serine-type endopeptidase activity;GO:0042802|identical protein binding;GO:0046872|metal ion binding	ko:K13275	isp		_	_	_
tig00000001_pilon_1027	2289	WP_088462232.1	5-methyltetrahydropteroyltriglutamate--homocysteine S-methyltransferase [Bacillus velezensis]	100%	sp|A7Z3U1|METE_BACVZ	5-methyltetrahydropteroyltriglutamate--homocysteine methyltransferase OS=Bacillus velezensis (strain DSM 23117 / BGSC 10A6 / FZB42) GN=metE PE=3 SV=1	100%	326423.RBAM_013040	5-methyltetrahydropteroyltriglutamate-- homocysteine S-methyltransferase; Catalyzes the tran [...]	100%	COG0620	_	_	GO:0009086|methionine biosynthetic process;GO:0050667|homocysteine metabolic process	GO:0005576|extracellular region;GO:0005829|cytosol	GO:0003871|5-methyltetrahydropteroyltriglutamate-homocysteine S-methyltransferase activity;GO:0008270|zinc ion binding;GO:0008705|methionine synthase activity	ko:K00549	metE	path:ko00270;path:ko00450;path:ko01100;path:ko01110;path:ko01230	_	_	_
tig00000001_pilon_1028	702	EIF12862.1	DNA-binding transcriptional activator YeiL [Bacillus sp. 5B6]	99%	sp|P0A9F0|YEIL_ECO57	Regulatory protein YeiL OS=Escherichia coli O157:H7 GN=yeiL PE=3 SV=1	62%	326423.RBAM_013030	DNA-binding transcriptional activator YeiL	99%	COG0664	_	_	GO:0006351|transcription, DNA-templated;GO:0006355|regulation of transcription, DNA-templated	GO:0005737|cytoplasm	GO:0003677|DNA binding;GO:0046872|metal ion binding;GO:0051539|4 iron, 4 sulfur cluster binding	_	_	_	_	_	_
tig00000001_pilon_1029	504	WP_015388333.1	MULTISPECIES: 3-phosphoglycerate kinase [Bacillus amyloliquefaciens group]	97%	_	_	_	326423.RBAM_013020	hypothetical protein	96%	COG0477	_	_	_	_	_	ko:K05820	hcaT		_	_	_
tig00000001_pilon_103	840	WP_038459057.1	pyrroline-5-carboxylate reductase [Bacillus velezensis]	100%	sp|P54552|P5CR2_BACSU	Pyrroline-5-carboxylate reductase 2 OS=Bacillus subtilis (strain 168) GN=proI PE=3 SV=1	88%	326423.RBAM_021930	ProI	99%	COG0345	_	_	GO:0006561|proline biosynthetic process;GO:0008652|cellular amino acid biosynthetic process;GO:0009408|response to heat;GO:0009651|response to salt stress;GO:0034599|cellular response to oxidative stress;GO:0051881|regulation of mitochondrial membrane potential;GO:0055129|L-proline biosynthetic process;GO:1903206|negative regulation of hydrogen peroxide-induced cell death	GO:0005618|cell wall;GO:0005737|cytoplasm;GO:0005739|mitochondrion;GO:0005759|mitochondrial matrix;GO:0005829|cytosol	GO:0004735|pyrroline-5-carboxylate reductase activity;GO:0042802|identical protein binding	ko:K00286	proC	path:ko00330;path:ko01100;path:ko01110;path:ko01130;path:ko01230	_	_	_
tig00000001_pilon_1030	660	WP_088462234.1	MFS transporter [Bacillus velezensis]	100%	sp|Q47142|HCAT_ECOLI	Probable 3-phenylpropionic acid transporter OS=Escherichia coli (strain K12) GN=hcaT PE=1 SV=2	58%	326423.RBAM_013020	hypothetical protein	99%	COG0477	_	_		GO:0005886|plasma membrane;GO:0016021|integral component of membrane	GO:0015293|symporter activity	ko:K05820	hcaT		_	_	_
tig00000001_pilon_1031	1224	WP_007407226.1	MULTISPECIES: collagen-like protein [Bacillus]	98%	_	_	_	326423.RBAM_013010	hypothetical protein	84%	_	_	NOG113209;NOG137876;NOG145908;NOG298118	_	_	_	_	_	_	_	_	_
tig00000001_pilon_1032	1128	WP_045207203.1	glycosyl transferase [Bacillus velezensis]	100%	sp|P42460|Y270_SYNE7	TPR repeat-containing protein Synpcc7942_0270 OS=Synechococcus elongatus (strain PCC 7942) GN=Synpcc7942_0270 PE=4 SV=1	49%	326423.RBAM_013000	hypothetical protein	98%	COG0463	_	_			GO:0016757|transferase activity, transferring glycosyl groups	_	_	_	_	_	_
tig00000001_pilon_1033	462	WP_032874655.1	MULTISPECIES: hypothetical protein [Bacillus subtilis group]	99%	_	_	_	_	_	_	_	_	_	_	_	_	_	_	_	_	_	_
tig00000001_pilon_1034	585	KFX38438.1	hypothetical protein KR92_11810 [Bacillus amyloliquefaciens]	100%	_	_	_	326423.RBAM_012980	hypothetical protein	99%	_	_	NOG113209;NOG288647	_	_	_	_	_	_	_	_	_
tig00000001_pilon_1035	411	WP_029325869.1	MULTISPECIES: organic hydroperoxide resistance protein [Bacillus]	100%	sp|P80242|OHRB_BACSU	Organic hydroperoxide resistance protein OhrB OS=Bacillus subtilis (strain 168) GN=ohrB PE=1 SV=3	93%	326423.RBAM_012970	OhrB	99%	COG1764	_	_	GO:0006972|hyperosmotic response;GO:0006979|response to oxidative stress;GO:0033194|response to hydroperoxide	GO:0005737|cytoplasm;GO:0005829|cytosol	GO:0004601|peroxidase activity;GO:0051920|peroxiredoxin activity	_	_	_	_	_	_
tig00000001_pilon_1036	510	WP_032874653.1	MULTISPECIES: MarR family transcriptional regulator [Bacillus subtilis group]	100%	sp|O34777|OHRR_BACSU	Organic hydroperoxide resistance transcriptional regulator OS=Bacillus subtilis (strain 168) GN=ohrR PE=1 SV=1	84%	326423.RBAM_012960	OhrR	99%	COG1846	_	_	GO:0006351|transcription, DNA-templated;GO:0006355|regulation of transcription, DNA-templated;GO:0009405|pathogenesis	GO:0005737|cytoplasm	GO:0003677|DNA binding;GO:0003700|DNA binding transcription factor activity;GO:0044212|transcription regulatory region DNA binding	_	_	_	_	_	_
tig00000001_pilon_1037	426	WP_045207197.1	organic hydroperoxide resistance protein [Bacillus velezensis]	100%	sp|O34762|OHRA_BACSU	Organic hydroperoxide resistance protein OhrA OS=Bacillus subtilis (strain 168) GN=ohrA PE=2 SV=1	89%	326423.RBAM_012950	OhrA	99%	COG1764	_	_	GO:0006979|response to oxidative stress	_	_	_	_	_	_	_	_
tig00000001_pilon_1038	1248	WP_045207195.1	glutamate-5-semialdehyde dehydrogenase [Bacillus velezensis]	100%	sp|A7Z3T1|PROA_BACVZ	Gamma-glutamyl phosphate reductase OS=Bacillus velezensis (strain DSM 23117 / BGSC 10A6 / FZB42) GN=proA PE=3 SV=1	99%	326423.RBAM_012940	gamma-glutamyl phosphate reductase; Catalyzes the NADPH dependent reduction of L-gamma- glut [...]	99%	COG0014	_	_	GO:0055129|L-proline biosynthetic process	GO:0005737|cytoplasm	GO:0004350|glutamate-5-semialdehyde dehydrogenase activity;GO:0050661|NADP binding	ko:K00147	proA	path:ko00330;path:ko00332;path:ko01100;path:ko01110;path:ko01130;path:ko01230	_	_	_
tig00000001_pilon_1039	1113	WP_007610876.1	MULTISPECIES: glutamate 5-kinase [Bacillus]	100%	sp|P39820|PROB_BACSU	Glutamate 5-kinase 1 OS=Bacillus subtilis (strain 168) GN=proB PE=1 SV=3	93%	326423.RBAM_012930	gamma-glutamyl kinase; Catalyzes the transfer of a phosphate group to glutamate to form glut [...]	99%	COG0263	_	_	GO:0006561|proline biosynthetic process;GO:0055129|L-proline biosynthetic process	GO:0005737|cytoplasm;GO:0005829|cytosol	GO:0003723|RNA binding;GO:0004349|glutamate 5-kinase activity;GO:0005524|ATP binding	ko:K00931	proB	path:ko00330;path:ko00332;path:ko01100;path:ko01130;path:ko01230	_	_	_
tig00000001_pilon_104	960	WP_045208105.1	MBL fold metallo-hydrolase [Bacillus velezensis]	99%	sp|P54553|YQJP_BACSU	Probable metallo-hydrolase YqjP OS=Bacillus subtilis (strain 168) GN=yqjP PE=3 SV=1	75%	326423.RBAM_021920	YqjP	99%	COG0491	_	_	GO:0090502|RNA phosphodiester bond hydrolysis, endonucleolytic	GO:0005739|mitochondrion;GO:0005759|mitochondrial matrix	GO:0003727|single-stranded RNA binding;GO:0004521|endoribonuclease activity;GO:0008270|zinc ion binding;GO:0016787|hydrolase activity;GO:0046872|metal ion binding	_	_	_	_	_	_
tig00000001_pilon_1040	903	WP_007407234.1	MULTISPECIES: formyltetrahydrofolate deformylase [Bacillus]	100%	sp|O34990|PURU_BACSU	Formyltetrahydrofolate deformylase OS=Bacillus subtilis (strain 168) GN=purU PE=3 SV=2	95%	326423.RBAM_012920	formyltetrahydrofolate deformylase	100%	COG0788	_	_	GO:0006164|purine nucleotide biosynthetic process;GO:0006189|'de novo' IMP biosynthetic process;GO:0006730|one-carbon metabolic process;GO:0006974|cellular response to DNA damage stimulus;GO:0009152|purine ribonucleotide biosynthetic process;GO:0009257|10-formyltetrahydrofolate biosynthetic process;GO:0009853|photorespiration;GO:0046653|tetrahydrofolate metabolic process	GO:0005739|mitochondrion;GO:0005829|cytosol	GO:0004479|methionyl-tRNA formyltransferase activity;GO:0004644|phosphoribosylglycinamide formyltransferase activity;GO:0008864|formyltetrahydrofolate deformylase activity;GO:0016742|hydroxymethyl-, formyl- and related transferase activity	ko:K01433	purU	path:ko00630;path:ko00670	_	_	_
tig00000001_pilon_1041	315	WP_007407235.1	MULTISPECIES: QacE family quaternary ammonium compound efflux SMR transporter [Bacillus]	100%	sp|P49857|YKKD_BACSU	Multidrug resistance protein YkkD OS=Bacillus subtilis (strain 168) GN=ykkD PE=1 SV=2	88%	326423.RBAM_012910	YkkD	100%	COG2076	_	_	GO:0006810|transport;GO:0046618|drug export;GO:0046677|response to antibiotic;GO:0055085|transmembrane transport	GO:0005886|plasma membrane;GO:0005887|integral component of plasma membrane;GO:0016021|integral component of membrane	_	ko:K18925	ykkD		_	_	_
tig00000001_pilon_1042	339	WP_007407236.1	MULTISPECIES: QacE family quaternary ammonium compound efflux SMR transporter [Bacillus]	100%	sp|P49856|YKKC_BACSU	Multidrug resistance protein YkkC OS=Bacillus subtilis (strain 168) GN=ykkC PE=1 SV=1	86%	326423.RBAM_012900	YkkC	99%	COG2076	_	_	GO:0006810|transport;GO:0046618|drug export;GO:0046677|response to antibiotic;GO:0055085|transmembrane transport	GO:0005886|plasma membrane;GO:0005887|integral component of plasma membrane;GO:0016021|integral component of membrane	_	ko:K18924	ykkC		_	_	_
tig00000001_pilon_1043	546	WP_082997903.1	N-acetyltransferase [Bacillus velezensis]	100%	sp|P49855|YKKB_BACSU	Uncharacterized protein YkkB OS=Bacillus subtilis (strain 168) GN=ykkB PE=4 SV=1	75%	326423.RBAM_012890	YkkB	99%	COG1670	_	_			GO:0008080|N-acetyltransferase activity	_	_	_	_	_	_
tig00000001_pilon_1044	519	WP_021493808.1	MULTISPECIES: acyl-CoA thioesterase [Bacillus]	100%	sp|P49851|YKHA_BACSU	Uncharacterized acyl-CoA thioester hydrolase YkhA OS=Bacillus subtilis (strain 168) GN=ykhA PE=3 SV=2	97%	326423.RBAM_012880	YkhA	100%	COG1607	_	_	GO:0006084|acetyl-CoA metabolic process;GO:0006090|pyruvate metabolic process;GO:0006631|fatty acid metabolic process;GO:0006637|acyl-CoA metabolic process;GO:0009062|fatty acid catabolic process;GO:0009266|response to temperature stimulus;GO:0009409|response to cold;GO:0015937|coenzyme A biosynthetic process;GO:0035556|intracellular signal transduction;GO:0036114|medium-chain fatty-acyl-CoA cata…	GO:0005654|nucleoplasm;GO:0005737|cytoplasm;GO:0005739|mitochondrion;GO:0005829|cytosol;GO:0043005|neuron projection;GO:0044297|cell body;GO:0070062|extracellular exosome	GO:0000062|fatty-acyl-CoA binding;GO:0003986|acetyl-CoA hydrolase activity;GO:0005524|ATP binding;GO:0008289|lipid binding;GO:0016290|palmitoyl-CoA hydrolase activity;GO:0016787|hydrolase activity;GO:0036042|long-chain fatty acyl-CoA binding;GO:0042802|identical protein binding;GO:0042803|protein homodimerization activity;GO:0047617|acyl-CoA hydrolase activity;GO:0052689|carboxylic ester hydrolas…	_	_	_	_	_	_
tig00000001_pilon_1045	861	WP_032874643.1	MULTISPECIES: hypothetical protein [Bacillus subtilis group]	100%	sp|O34497|YKGA_BACSU	Uncharacterized protein YkgA OS=Bacillus subtilis (strain 168) GN=ykgA PE=3 SV=2	77%	326423.RBAM_012870	YkgA	100%	COG1834	_	_	GO:0000052|citrulline metabolic process;GO:0003073|regulation of systemic arterial blood pressure;GO:0006525|arginine metabolic process;GO:0006527|arginine catabolic process;GO:0006809|nitric oxide biosynthetic process;GO:0007263|nitric oxide mediated signal transduction;GO:0008285|negative regulation of cell proliferation;GO:0017014|protein nitrosylation;GO:0019547|arginine catabolic process to …	GO:0005737|cytoplasm;GO:0005739|mitochondrion;GO:0005829|cytosol;GO:0070062|extracellular exosome	GO:0003824|catalytic activity;GO:0008270|zinc ion binding;GO:0016403|dimethylargininase activity;GO:0016597|amino acid binding;GO:0016787|hydrolase activity;GO:0016990|arginine deiminase activity;GO:0046872|metal ion binding	_	_	_	_	_	_
tig00000001_pilon_1046	1050	WP_082997901.1	6-phosphogluconolactonase [Bacillus velezensis]	100%	sp|O34499|6PGL_BACSU	6-phosphogluconolactonase OS=Bacillus subtilis (strain 168) GN=pgl PE=1 SV=1	89%	326423.RBAM_012860	YkgB	100%	COG2706	_	_	GO:0006006|glucose metabolic process;GO:0006098|pentose-phosphate shunt	GO:0005634|nucleus;GO:0005829|cytosol	GO:0003824|catalytic activity;GO:0017057|6-phosphogluconolactonase activity	ko:K07404	pgl	path:ko00030;path:ko01100;path:ko01110;path:ko01120;path:ko01130;path:ko01200	_	_	_
tig00000001_pilon_1047	972	WP_032874640.1	MULTISPECIES: ABC transporter ATP-binding protein [Bacillus subtilis group]	100%	sp|C0SP98|YKFD_BACSU	Putative oligopeptide transport ATP-binding protein YkfD OS=Bacillus subtilis (strain 168) GN=ykfD PE=3 SV=1	92%	326423.RBAM_012850	YkfD	100%	COG4608	_	_	GO:0006865|amino acid transport;GO:0009314|response to radiation;GO:0015031|protein transport;GO:0015833|peptide transport;GO:0030420|establishment of competence for transformation;GO:0030435|sporulation resulting in formation of a cellular spore	GO:0005886|plasma membrane	GO:0005524|ATP binding;GO:0015232|heme transporter activity;GO:0016887|ATPase activity	ko:K02032	ABC.PE.A1	path:ko02024	_	_	_
tig00000001_pilon_1048	900	WP_044802882.1	NlpC/P60 family protein [Bacillus velezensis]	100%	sp|O35010|YKFC_BACSU	Gamma-D-glutamyl-L-lysine dipeptidyl-peptidase OS=Bacillus subtilis (strain 168) GN=ykfC PE=1 SV=2	74%	326423.RBAM_012840	YkfC	99%	COG0791	_	_	GO:0016998|cell wall macromolecule catabolic process;GO:0040007|growth;GO:0071555|cell wall organization	GO:0005576|extracellular region;GO:0005618|cell wall	GO:0003796|lysozyme activity;GO:0004175|endopeptidase activity;GO:0008233|peptidase activity;GO:0008234|cysteine-type peptidase activity;GO:0008745|N-acetylmuramoyl-L-alanine amidase activity	ko:K20742	ykfC		_	_	_
tig00000001_pilon_1049	1098	WP_007610862.1	MULTISPECIES: dipeptide epimerase [Bacillus]	100%	sp|O34508|AEEP_BACSU	L-Ala-D/L-Glu epimerase OS=Bacillus subtilis (strain 168) GN=ykfB PE=1 SV=1	87%	326423.RBAM_012830	YkfB	99%	COG4948	_	_	GO:0006518|peptide metabolic process;GO:0009063|cellular amino acid catabolic process;GO:0009234|menaquinone biosynthetic process;GO:0016998|cell wall macromolecule catabolic process;GO:0019439|aromatic compound catabolic process;GO:0019571|D-arabinose catabolic process;GO:0019614|catechol-containing compound catabolic process;GO:0042952|beta-ketoadipate pathway;GO:0046300|2,4-dichlorophenoxyacet…		GO:0000287|magnesium ion binding;GO:0016829|lyase activity;GO:0016836|hydro-lyase activity;GO:0016853|isomerase activity;GO:0016854|racemase and epimerase activity;GO:0018849|muconate cycloisomerase activity;GO:0018850|chloromuconate cycloisomerase activity;GO:0030145|manganese ion binding;GO:0036361|racemase activity, acting on amino acids and derivatives;GO:0046872|metal ion binding;GO:0047675|…	ko:K19802	ycjG, ykfB		_	_	_
tig00000001_pilon_105	777	WP_017418085.1	MULTISPECIES: NAD(P)-dependent oxidoreductase [Bacillus]	100%	sp|P54554|YQJQ_BACSU	Uncharacterized oxidoreductase YqjQ OS=Bacillus subtilis (strain 168) GN=yqjQ PE=3 SV=1	83%	326423.RBAM_021910	YqjQ	99%	COG0300	_	_	GO:0006633|fatty acid biosynthetic process;GO:0008611|ether lipid biosynthetic process;GO:0030223|neutrophil differentiation;GO:0043158|heterocyst differentiation	GO:0005778|peroxisomal membrane;GO:0005789|endoplasmic reticulum membrane;GO:0016020|membrane;GO:0016021|integral component of membrane	GO:0004316|3-oxoacyl-[acyl-carrier-protein] reductase (NADPH) activity;GO:0016491|oxidoreductase activity;GO:0035527|3-hydroxypropionate dehydrogenase (NADP+) activity;GO:0051287|NAD binding;GO:0102131|3-oxo-glutaryl-[acp] methyl ester reductase activity;GO:0102132|3-oxo-pimeloyl-[acp] methyl ester reductase activity	ko:K07124	K07124		_	_	_
tig00000001_pilon_1050	936	WP_044802880.1	LD-carboxypeptidase [Bacillus velezensis]	100%	sp|O34851|LDC_BACSU	Probable murein peptide carboxypeptidase OS=Bacillus subtilis (strain 168) GN=ykfA PE=2 SV=2	87%	326423.RBAM_012820	YkfA	99%	COG1619	_	_	GO:0016998|cell wall macromolecule catabolic process;GO:0030153|bacteriocin immunity;GO:0071555|cell wall organization	GO:0005737|cytoplasm	GO:0004180|carboxypeptidase activity;GO:0008236|serine-type peptidase activity;GO:0016787|hydrolase activity;GO:0042802|identical protein binding	ko:K01297	ldcA		_	_	_
tig00000001_pilon_1051	1620	WP_038457749.1	MULTISPECIES: peptide ABC transporter substrate-binding protein [Bacillus]	100%	sp|P26906|DPPE_BACSU	Dipeptide-binding protein DppE OS=Bacillus subtilis (strain 168) GN=dppE PE=2 SV=4	88%	326423.RBAM_012810	DppE	100%	COG4166	_	_	GO:0006857|oligopeptide transport;GO:0009408|response to heat;GO:0015031|protein transport;GO:0030420|establishment of competence for transformation;GO:0030435|sporulation resulting in formation of a cellular spore;GO:0042938|dipeptide transport;GO:0042939|tripeptide transport;GO:0055085|transmembrane transport;GO:0061077|chaperone-mediated protein folding	GO:0030288|outer membrane-bounded periplasmic space;GO:0042597|periplasmic space;GO:0043190|ATP-binding cassette (ABC) transporter complex	GO:1900750|oligopeptide binding	ko:K16199	dppE	path:ko02010	_	_	_
tig00000001_pilon_1052	1029	WP_007610859.1	MULTISPECIES: ABC transporter ATP-binding protein [Bacillus]	100%	sp|P26905|DPPD_BACSU	Dipeptide transport ATP-binding protein DppD OS=Bacillus subtilis (strain 168) GN=dppD PE=3 SV=1	90%	326423.RBAM_012800	hypothetical protein	100%	COG0444	_	_	GO:0006865|amino acid transport;GO:0015031|protein transport;GO:0015833|peptide transport;GO:0030420|establishment of competence for transformation;GO:0030435|sporulation resulting in formation of a cellular spore	GO:0005886|plasma membrane	GO:0005524|ATP binding;GO:0015232|heme transporter activity;GO:0016887|ATPase activity	ko:K16202	dppD	path:ko02010	_	_	_
tig00000001_pilon_1053	948	WP_017417615.1	MULTISPECIES: ABC transporter permease [Bacillus]	100%	sp|P26904|DPPC_BACSU	Dipeptide transport system permease protein DppC OS=Bacillus subtilis (strain 168) GN=dppC PE=2 SV=2	91%	326423.RBAM_012790	hypothetical protein; Part of a binding-protein-dependent transport system. Probably respons [...]	100%	COG1173	_	_	GO:0006810|transport;GO:0015031|protein transport;GO:0030420|establishment of competence for transformation;GO:0030435|sporulation resulting in formation of a cellular spore	GO:0005886|plasma membrane;GO:0005887|integral component of plasma membrane;GO:0016021|integral component of membrane	_	ko:K16201	dppC	path:ko02010	_	_	_
tig00000001_pilon_1054	927	WP_007610853.1	MULTISPECIES: ABC transporter permease [Bacillus]	100%	sp|P26903|DPPB_BACSU	Dipeptide transport system permease protein DppB OS=Bacillus subtilis (strain 168) GN=dppB PE=2 SV=1	95%	326423.RBAM_012780	hypothetical protein; Part of a binding-protein-dependent transport system. Probably respons [...]	100%	COG0601	_	_	GO:0006810|transport;GO:0015031|protein transport;GO:0030420|establishment of competence for transformation;GO:0030435|sporulation resulting in formation of a cellular spore;GO:0055085|transmembrane transport	GO:0005886|plasma membrane;GO:0005887|integral component of plasma membrane;GO:0016021|integral component of membrane	GO:0022857|transmembrane transporter activity	ko:K16200	dppB1	path:ko02010	_	_	_
tig00000001_pilon_1055	825	WP_007407248.1	MULTISPECIES: D-aminopeptidase [Bacillus]	100%	sp|P26902|DPPA_BACSU	D-aminopeptidase OS=Bacillus subtilis (strain 168) GN=dppA PE=1 SV=3	94%	326423.RBAM_012770	hypothetical protein	100%	COG2362	_	_	GO:0030435|sporulation resulting in formation of a cellular spore		GO:0004177|aminopeptidase activity;GO:0008237|metallopeptidase activity;GO:0046872|metal ion binding	ko:K16203	dppA1		_	_	_
tig00000001_pilon_1056	1560	WP_032874624.1	MULTISPECIES: MFS transporter [Bacillus subtilis group]	100%	sp|O32084|YUBD_BACSU	Uncharacterized MFS-type transporter YubD OS=Bacillus subtilis (strain 168) GN=yubD PE=3 SV=1	76%	279010.BL00427	YubD	45%	COG0477	_	_	GO:0055085|transmembrane transport	GO:0005886|plasma membrane;GO:0005887|integral component of plasma membrane;GO:0016021|integral component of membrane	GO:0022857|transmembrane transporter activity	_	_	_	_	_	_
tig00000001_pilon_1057	1353	WP_044802876.1	serine protease [Bacillus velezensis]	100%	sp|O34358|HTRA_BACSU	Serine protease Do-like HtrA OS=Bacillus subtilis (strain 168) GN=htrA PE=2 SV=2	85%	326423.RBAM_012750	hypothetical protein	100%	COG0265	_	_	GO:0006508|proteolysis;GO:0009266|response to temperature stimulus;GO:0051603|proteolysis involved in cellular protein catabolic process	GO:0005886|plasma membrane;GO:0009279|cell outer membrane;GO:0016021|integral component of membrane;GO:0030288|outer membrane-bounded periplasmic space;GO:0042597|periplasmic space;GO:0071575|integral component of external side of plasma membrane	GO:0004252|serine-type endopeptidase activity;GO:0008233|peptidase activity;GO:0042802|identical protein binding	ko:K04771	degP, htrA	path:ko01503;path:ko02020	_	_	_
tig00000001_pilon_1058	255	WP_061861398.1	hypothetical protein [Bacillus amyloliquefaciens]	100%	_	_	_	_	_	_	_	_	_	_	_	_	_	_	_	_	_	_
tig00000001_pilon_1059	972	WP_007610846.1	MULTISPECIES: glycosyltransferase [Bacillus]	100%	sp|O34319|YKCC_BACSU	Uncharacterized glycosyltransferase YkcC OS=Bacillus subtilis (strain 168) GN=ykcC PE=3 SV=2	97%	326423.RBAM_012740	YkcC	100%	COG0463	_	_	GO:0009103|lipopolysaccharide biosynthetic process;GO:0009245|lipid A biosynthetic process;GO:0036108|4-amino-4-deoxy-alpha-L-arabinopyranosyl undecaprenyl phosphate biosynthetic process;GO:0046677|response to antibiotic	GO:0005886|plasma membrane;GO:0016021|integral component of membrane;GO:0033644|host cell membrane	GO:0016757|transferase activity, transferring glycosyl groups;GO:0016780|phosphotransferase activity, for other substituted phosphate groups;GO:0099621|undecaprenyl-phosphate 4-deoxy-4-formamido-L-arabinose transferase activity	ko:K20534	gtrB, csbB		_	_	_
tig00000001_pilon_106	1350	WP_038459049.1	D-serine ammonia-lyase [Bacillus velezensis]	100%	sp|P54555|SDHD_BACSU	Probable D-serine dehydratase OS=Bacillus subtilis (strain 168) GN=dsdA PE=3 SV=2	80%	326423.RBAM_021900	D-serine dehydratase	100%	COG3048	_	_	GO:0006520|cellular amino acid metabolic process;GO:0046416|D-amino acid metabolic process		GO:0008721|D-serine ammonia-lyase activity;GO:0030170|pyridoxal phosphate binding	ko:K01753	dsdA	path:ko00260	_	_	_
tig00000001_pilon_1060	2154	WP_082997885.1	mannosyltransferase [Bacillus velezensis]	100%	sp|O34575|YKCB_BACSU	Putative mannosyltransferase YkcB OS=Bacillus subtilis (strain 168) GN=ykcB PE=3 SV=2	87%	326423.RBAM_012730	YkcB	93%	COG1807	_	_		GO:0005886|plasma membrane;GO:0016021|integral component of membrane	GO:0016757|transferase activity, transferring glycosyl groups	_	_	_	_	_	_
tig00000001_pilon_1061	951	WP_007610844.1	MULTISPECIES: ring-cleaving dioxygenase [Bacillus]	100%	sp|O34689|MHQA_BACSU	Putative ring-cleaving dioxygenase MhqA OS=Bacillus subtilis (strain 168) GN=mhqA PE=2 SV=1	91%	326423.RBAM_012720	YkcA	99%	COG0346	_	_	GO:0009636|response to toxic substance;GO:0019439|aromatic compound catabolic process	GO:0005737|cytoplasm	GO:0046872|metal ion binding;GO:0051213|dioxygenase activity	ko:K15975	K15975		_	_	_
tig00000001_pilon_1062	1368	AHZ15244.1	Y+L amino acid transporter 2 y(+)L-type amino acid transporter 2 [Bacillus velezensis SQR9]	100%	sp|O34739|STET_BACSU	Serine/threonine exchanger SteT OS=Bacillus subtilis (strain 168) GN=steT PE=1 SV=1	92%	326423.RBAM_012710	YkbA	100%	COG0531	_	_	GO:0000821|regulation of arginine metabolic process;GO:0006520|cellular amino acid metabolic process;GO:0006810|transport;GO:0006865|amino acid transport;GO:0006979|response to oxidative stress;GO:0007399|nervous system development;GO:0007420|brain development;GO:0009636|response to toxic substance;GO:0015804|neutral amino acid transport;GO:0015807|L-amino acid transport;GO:0015811|L-cystine tran…	GO:0005737|cytoplasm;GO:0005791|rough endoplasmic reticulum;GO:0005829|cytosol;GO:0005856|cytoskeleton;GO:0005886|plasma membrane;GO:0005887|integral component of plasma membrane;GO:0009986|cell surface;GO:0016020|membrane;GO:0016021|integral component of membrane;GO:0016323|basolateral plasma membrane;GO:0016324|apical plasma membrane;GO:0031526|brush border membrane;GO:0043025|neuronal cell bod…	GO:0005275|amine transmembrane transporter activity;GO:0015101|organic cation transmembrane transporter activity;GO:0015171|amino acid transmembrane transporter activity;GO:0015174|basic amino acid transmembrane transporter activity;GO:0015175|neutral amino acid transmembrane transporter activity;GO:0015179|L-amino acid transmembrane transporter activity;GO:0015184|L-cystine transmembrane transpo…	ko:K03294	TC.APA		_	_	_
tig00000001_pilon_1063	618	WP_032874614.1	MULTISPECIES: DUF47 domain-containing protein [Bacillus]	100%	sp|O34454|YKAA_BACSU	UPF0111 protein YkaA OS=Bacillus subtilis (strain 168) GN=ykaA PE=3 SV=1	99%	326423.RBAM_012700	YkaA	98%	COG1392	_	_	_	_	_	ko:K07220	K07220		_	_	_
tig00000001_pilon_1064	999	WP_044802872.1	MULTISPECIES: inorganic phosphate transporter [Bacillus]	100%	sp|O34436|PIT_BACSU	Probable low-affinity inorganic phosphate transporter OS=Bacillus subtilis (strain 168) GN=pit PE=3 SV=2	96%	326423.RBAM_012690	Pit	100%	COG0306	_	_	GO:0006796|phosphate-containing compound metabolic process;GO:0006810|transport;GO:0006811|ion transport;GO:0006814|sodium ion transport;GO:0006817|phosphate ion transport;GO:0015710|tellurite transport;GO:0035435|phosphate ion transmembrane transport;GO:0043123|positive regulation of I-kappaB kinase/NF-kappaB signaling	GO:0005886|plasma membrane;GO:0005887|integral component of plasma membrane;GO:0016020|membrane;GO:0016021|integral component of membrane	GO:0004871|signal transducer activity;GO:0005315|inorganic phosphate transmembrane transporter activity;GO:0005316|high-affinity inorganic phosphate:sodium symporter activity;GO:0005385|zinc ion transmembrane transporter activity;GO:0005436|sodium:phosphate symporter activity;GO:0015293|symporter activity;GO:0015295|solute:proton symporter activity;GO:0015319|sodium:inorganic phosphate symporter …	ko:K03306	TC.PIT		_	_	_
tig00000001_pilon_1065	747	WP_007407256.1	MULTISPECIES: type II toxin-antitoxin system SpoIISA family toxin [Bacillus]	100%	sp|O34853|SP2SA_BACSU	Stage II sporulation protein SA OS=Bacillus subtilis (strain 168) GN=spoIISA PE=1 SV=1	91%	326423.RBAM_012680	SpoIISA	100%	_	_	NOG77868	GO:0030435|sporulation resulting in formation of a cellular spore	GO:0005886|plasma membrane;GO:0016021|integral component of membrane	GO:0090729|toxin activity	ko:K06388	spoIISA		_	_	_
tig00000001_pilon_1066	171	WP_003154807.1	MULTISPECIES: stage II sporulation protein SB [Bacillus]	100%	sp|O34800|SP2SB_BACSU	Stage II sporulation protein SB OS=Bacillus subtilis (strain 168) GN=spoIISB PE=1 SV=1	88%	326423.RBAM_012670	SpoIISB	100%	_	_	NOG125995	GO:0030435|sporulation resulting in formation of a cellular spore	_	_	ko:K06389	spoIISB		_	_	_
tig00000001_pilon_1067	879	WP_007407257.1	MULTISPECIES: N-acetylmuramoyl-L-alanine amidase [Bacillus]	100%	sp|P39800|XLYA_BACSU	N-acetylmuramoyl-L-alanine amidase XlyA OS=Bacillus subtilis (strain 168) GN=xlyA PE=1 SV=1	87%	326423.RBAM_012660	XlyA	100%	COG1388;COG3409;COG5632	_	_	GO:0009253|peptidoglycan catabolic process;GO:0019835|cytolysis;GO:0030420|establishment of competence for transformation;GO:0030435|sporulation resulting in formation of a cellular spore;GO:0042742|defense response to bacterium;GO:0071555|cell wall organization	GO:0005576|extracellular region;GO:0016020|membrane	GO:0008745|N-acetylmuramoyl-L-alanine amidase activity;GO:0016787|hydrolase activity	ko:K01447	E3.5.1.28A, cwlA, xlyA, xlyB		_	_	_
tig00000001_pilon_1068	264	WP_003154813.1	MULTISPECIES: phage holin [Bacillus]	100%	sp|Q99163|XHLB_BACSU	Holin OS=Bacillus subtilis (strain 168) GN=xhlB PE=3 SV=1	86%	326423.RBAM_012650	XhlB	100%	_	_	NOG09437		GO:0005886|plasma membrane;GO:0016021|integral component of membrane;GO:0033644|host cell membrane	_	_	_	_	_	_	_
tig00000001_pilon_1069	264	WP_003154815.1	MULTISPECIES: protein xhlA [Bacillus]	100%	sp|P39798|XHLA_BACSU	Protein XhlA OS=Bacillus subtilis (strain 168) GN=xhlA PE=4 SV=1	89%	326423.RBAM_012640	XhlA	100%	_	_	NOG17181	GO:0019835|cytolysis	GO:0005886|plasma membrane;GO:0016021|integral component of membrane;GO:0020002|host cell plasma membrane	_	_	_	_	_	_	_
tig00000001_pilon_107	960	WP_003153290.1	MULTISPECIES: type I pantothenate kinase [Bacillus]	100%	sp|A7Z6C4|COAA_BACVZ	Pantothenate kinase OS=Bacillus velezensis (strain DSM 23117 / BGSC 10A6 / FZB42) GN=coaA PE=3 SV=1	100%	326423.RBAM_021890	pantothenate kinase	100%	COG1072	_	_	GO:0015937|coenzyme A biosynthetic process	GO:0005737|cytoplasm;GO:0005829|cytosol	GO:0004594|pantothenate kinase activity;GO:0005524|ATP binding	ko:K00867	coaA	path:ko00770;path:ko01100	_	_	_
tig00000001_pilon_1070	762	WP_045207175.1	hypothetical protein [Bacillus velezensis]	100%	sp|P39797|XEPA_BACSU	Phage-like element PBSX protein XepA OS=Bacillus subtilis (strain 168) GN=xepA PE=4 SV=3	70%	326423.RBAM_012630	XepA	98%	_	_	NOG130770	_	_	_	_	_	_	_	_	_
tig00000001_pilon_1071	198	WP_007610833.1	MULTISPECIES: XkdX family protein [Bacillus]	100%	sp|P54343|XKDX_BACSU	Phage-like element PBSX protein XkdX OS=Bacillus subtilis (strain 168) GN=xkdX PE=4 SV=1	85%	326423.RBAM_012620	XkdX	100%	_	_	NOG121630;NOG124210	_	_	_	_	_	_	_	_	_
tig00000001_pilon_1072	372	WP_032874603.1	MULTISPECIES: YomQ/XkdW protein, phage-like element PBSX [Bacillus subtilis group]	100%	_	_	_	326423.RBAM_012610	YomQ	97%	_	_	NOG282534	_	_	_	_	_	_	_	_	_
tig00000001_pilon_1073	1623	WP_032874601.1	MULTISPECIES: hypothetical protein [Bacillus subtilis group]	100%	sp|O31966|YOMR_BACSU	SPBc2 prophage-derived uncharacterized protein YomR OS=Bacillus subtilis (strain 168) GN=yomR PE=4 SV=1	61%	326423.RBAM_012600	YomR	100%	_	_	NOG250608;NOG294535;NOG69781	_	_	_	_	_	_	_	_	_
tig00000001_pilon_1074	273	WP_015239690.1	MULTISPECIES: hypothetical protein [Bacillus]	100%	sp|C0H3Z9|XKZA_BACSU	Uncharacterized protein XkzA OS=Bacillus subtilis (strain 168) GN=xkzA PE=4 SV=1	84%	272626.lin1289	hypothetical protein	61%	_	_	NOG139914	_	_	_	_	_	_	_	_	_
tig00000001_pilon_1075	579	WP_007407262.1	MULTISPECIES: DUF2313 domain-containing protein [Bacillus]	100%	sp|P45936|YQCA_BACSU	Uncharacterized protein YqcA OS=Bacillus subtilis (strain 168) GN=yqcA PE=4 SV=2	93%	279010.BL03811	XkdU	74%	_	_	NOG13269	_	_	_	_	_	_	_	_	_
tig00000001_pilon_1076	1047	WP_033575309.1	MULTISPECIES: phage portal protein [Bacillus amyloliquefaciens group]	100%	sp|P45935|YQBT_BACSU	Uncharacterized protein YqbT OS=Bacillus subtilis (strain 168) GN=yqbT PE=3 SV=2	92%	279010.BL03812	YqbT	82%	COG3299	_	_	_	_	_	_	_	_	_	_	_
tig00000001_pilon_1077	426	WP_003154825.1	MULTISPECIES: DUF2634 domain-containing protein [Bacillus]	100%	sp|P45934|YQBS_BACSU	Uncharacterized protein YqbS OS=Bacillus subtilis (strain 168) GN=yqbS PE=4 SV=1	93%	279010.BL03813	XkdS	89%	_	_	NOG13265;NOG284314	_	_	_	_	_	_	_	_	_
tig00000001_pilon_1078	198	WP_007610818.1	MULTISPECIES: DUF2577 domain-containing protein [Bacillus]	100%	sp|P54337|XKDR_BACSU	Phage-like element PBSX protein XkdR OS=Bacillus subtilis (strain 168) GN=xkdR PE=4 SV=1	91%	279010.BL03814	phage-like protein	68%	_	_	NOG72610	_	_	_	_	_	_	_	_	_
tig00000001_pilon_1079	978	WP_015239687.1	MULTISPECIES: hypothetical protein [Bacillus]	100%	sp|P54336|XKDQ_BACSU	Phage-like element PBSX protein XkdQ OS=Bacillus subtilis (strain 168) GN=xkdQ PE=4 SV=1	94%	279010.BL03815	YqbQ	88%	_	_	NOG10384	_	_	_	_	_	_	_	_	_
tig00000001_pilon_108	393	WP_007612384.1	MULTISPECIES: hypothetical protein [Bacillus]	100%	sp|P54557|YQJT_BACSU	Uncharacterized protein YqjT OS=Bacillus subtilis (strain 168) GN=yqjT PE=4 SV=1	86%	326423.RBAM_021880	YqjT	99%	COG0346	_	_	_	_	_	_	_	_	_	_	_
tig00000001_pilon_1080	660	WP_007610816.1	MULTISPECIES: LysM peptidoglycan-binding domain-containing protein [Bacillus]	100%	sp|P54335|XKDP_BACSU	Phage-like element PBSX protein XkdP OS=Bacillus subtilis (strain 168) GN=xkdP PE=4 SV=2	93%	279010.BL03816	XkdP	86%	COG1652	_	_	_	_	_	_	_	_	_	_	_
tig00000001_pilon_1081	5370	WP_061862101.1	phage portal protein [Bacillus amyloliquefaciens]	91%	sp|P54334|XKDO_BACSU	Phage-like element PBSX protein XkdO OS=Bacillus subtilis (strain 168) GN=xkdO PE=4 SV=2	85%	279010.BL03817	XkdO	78%	COG3953;COG5283	_	_	_	_	_	_	_	_	_	_	_
tig00000001_pilon_1082	171	CBI42479.1	Phage-like element PBSX protein xkdN# [Bacillus amyloliquefaciens DSM 7]	100%	sp|C0H3Z8|XKZB_BACSU	Uncharacterized protein XkzB OS=Bacillus subtilis (strain 168) GN=xkzB PE=4 SV=1	98%	315750.BPUM_2757	hypothetical protein	94%	_	_	NOG257073	_	_	_	_	_	_	_	_	_
tig00000001_pilon_1083	447	WP_032874591.1	MULTISPECIES: phage portal protein [Bacillus subtilis group]	100%	sp|P54333|XKDN_BACSU	Phage-like element PBSX protein XkdN OS=Bacillus subtilis (strain 168) GN=xkdN PE=4 SV=2	98%	315750.BPUM_2758	hypothetical protein	96%	_	_	NOG259293;NOG260871	_	_	_	_	_	_	_	_	_
tig00000001_pilon_1084	444	WP_003154837.1	MULTISPECIES: phage portal protein [Bacillus]	100%	sp|P54332|XKDM_BACSU	Phage-like element PBSX protein XkdM OS=Bacillus subtilis (strain 168) GN=xkdM PE=1 SV=1	99%	279010.BL03819	XkdM	97%	_	_	NOG11578;NOG298349	_	_	_	_	_	_	_	_	_
tig00000001_pilon_1085	1398	WP_044802864.1	phage portal protein [Bacillus velezensis]	100%	sp|P54331|XKDK_BACSU	Phage-like element PBSX protein XkdK OS=Bacillus subtilis (strain 168) GN=xkdK PE=3 SV=2	94%	279010.BL03821	XkdK	82%	_	_	NOG44756	_	_	_	_	_	_	_	_	_
tig00000001_pilon_1086	210	WP_007610809.1	MULTISPECIES: hypothetical protein [Bacillus]	100%	sp|C0H3Z7|YKZM_BACSU	Uncharacterized protein YkzM OS=Bacillus subtilis (strain 168) GN=ykzM PE=4 SV=1	76%	279010.BL03820	hypothetical protein	71%	_	_	NOG237914	_	_	_	_	_	_	_	_	_
tig00000001_pilon_1087	447	WP_007407270.1	MULTISPECIES: hypothetical protein [Bacillus]	100%	sp|P54330|XKDJ_BACSU	Phage-like element PBSX protein XkdJ OS=Bacillus subtilis (strain 168) GN=xkdJ PE=4 SV=1	85%	279010.BL03822	XkdJ	76%	_	_	NOG15334;NOG248424	_	_	_	_	_	_	_	_	_
tig00000001_pilon_1088	504	WP_044802862.1	phage portal protein [Bacillus velezensis]	100%	sp|P54329|XKDI_BACSU	Phage-like element PBSX protein XkdI OS=Bacillus subtilis (strain 168) GN=xkdI PE=4 SV=1	82%	279010.BL03823	XkdI	75%	_	_	NOG12168;NOG140758	_	_	_	_	_	_	_	_	_
tig00000001_pilon_1089	357	WP_007610806.1	MULTISPECIES: DUF3599 domain-containing protein [Bacillus]	100%	sp|P54328|XKDH_BACSU	Phage-like element PBSX protein XkdH OS=Bacillus subtilis (strain 168) GN=xkdH PE=1 SV=1	76%	279010.BL03825	YqbH	70%	_	_	NOG14022	_	_	_	_	_	_	_	_	_
tig00000001_pilon_109	168	WP_007612383.1	MULTISPECIES: DUF4083 domain-containing protein [Bacillus subtilis group]	100%	_	_	_	326423.RBAM_021870	hypothetical protein	96%	_	_	NOG237013	_	_	_	_	_	_	_	_	_
tig00000001_pilon_1090	384	WP_032874585.1	MULTISPECIES: DUF3199 domain-containing protein [Bacillus subtilis group]	100%	sp|C0H3Z6|YKZL_BACSU	Uncharacterized protein YkzL OS=Bacillus subtilis (strain 168) GN=ykzL PE=4 SV=1	82%	279010.BL03824	YqbG	71%	_	_	NOG14278;NOG236892	_	_	_	_	_	_	_	_	_
tig00000001_pilon_1091	936	WP_007407274.1	MULTISPECIES: phage portal protein [Bacillus]	100%	sp|P54327|XKDG_BACSU	Phage-like element PBSX protein XkdG OS=Bacillus subtilis (strain 168) GN=xkdG PE=1 SV=1	98%	279010.BL03826	hypothetical protein	94%	_	_	NOG10451		GO:0005576|extracellular region	_	_	_	_	_	_	_
tig00000001_pilon_1092	846	WP_007407275.1	MULTISPECIES: phage portal protein [Bacillus]	100%	sp|P54326|XKDF_BACSU	Phage-like element PBSX protein XkdF OS=Bacillus subtilis (strain 168) GN=xkdF PE=4 SV=2	77%	279010.BL03827	XkdF	64%	_	_	NOG79170	_	_	_	_	_	_	_	_	_
tig00000001_pilon_1093	1437	WP_015388359.1	MULTISPECIES: phage portal protein [Bacillus]	100%	sp|P54325|XKDE_BACSU	Phage-like element PBSX protein XkdE OS=Bacillus subtilis (strain 168) GN=xkdE PE=3 SV=2	94%	279010.BL03828	XkdE	87%	COG5518	_	_	_	_	_	_	_	_	_	_	_
tig00000001_pilon_1094	1299	WP_045207166.1	PBSX family phage terminase large subunit [Bacillus velezensis]	100%	sp|P39786|XTMB_BACSU	PBSX phage terminase large subunit OS=Bacillus subtilis (strain 168) GN=xtmB PE=4 SV=2	91%	279010.BL03829	XtmB	86%	COG1783	_	_	GO:0006323|DNA packaging	_	_	ko:K06909	xtmB		_	_	_
tig00000001_pilon_1095	798	WP_045207165.1	terminase [Bacillus velezensis]	100%	sp|P39785|XTMA_BACSU	PBSX phage terminase small subunit OS=Bacillus subtilis (strain 168) GN=xtmA PE=4 SV=2	89%	279010.BL03830	XtmA	83%	COG3728	_	_	GO:0006323|DNA packaging	_	_	ko:K07474	xtmA		_	_	_
tig00000001_pilon_1096	513	WP_032874577.1	MULTISPECIES: positive control sigma-like factor [Bacillus]	100%	sp|P39784|PCF_BACSU	Positive control factor OS=Bacillus subtilis (strain 168) GN=xpf PE=4 SV=1	89%	326423.RBAM_012580	positive control sigma-like factor	100%	COG1595	_	_	GO:0006352|DNA-templated transcription, initiation		GO:0003677|DNA binding;GO:0003700|DNA binding transcription factor activity;GO:0016987|bacterial sigma factor activity	ko:K03088	SIG3.2, rpoE		_	_	_
tig00000001_pilon_1097	204	WP_003154859.1	MULTISPECIES: hypothetical protein [Bacillus]	100%	sp|P54344|XTRA_BACSU	Phage-like element PBSX protein XtrA OS=Bacillus subtilis (strain 168) GN=xtrA PE=4 SV=1	93%	326423.RBAM_012570	XtrA	100%	_	_	NOG131031;NOG76744	_	_	_	_	_	_	_	_	_
tig00000001_pilon_1098	342	WP_045207164.1	hypothetical protein [Bacillus velezensis]	100%	sp|P39783|XKDD_BACSU	Phage-like element PBSX protein XkdD OS=Bacillus subtilis (strain 168) GN=xkdD PE=4 SV=2	78%	326423.RBAM_012560	XkdD	100%	_	_	NOG68332	_	_	_	_	_	_	_	_	_
tig00000001_pilon_1099	168	WP_003154863.1	MULTISPECIES: hypothetical protein [Bacillus]	100%	sp|C0H3Z5|YKZK_BACSU	Uncharacterized protein YkzK OS=Bacillus subtilis (strain 168) GN=ykzK PE=4 SV=1	83%	326423.RBAM_012550	hypothetical protein	100%	_	_	NOG268532	_	_	_	_	_	_	_	_	_
tig00000001_pilon_11	396	WP_003153119.1	MULTISPECIES: hypothetical protein [Bacillus]	99%	sp|P54514|YQHP_BACSU	Uncharacterized protein YqhP OS=Bacillus subtilis (strain 168) GN=yqhP PE=4 SV=1	89%	326423.RBAM_022820	YqhP	99%	_	_	NOG15924		GO:0005886|plasma membrane;GO:0016021|integral component of membrane	_	_	_	_	_	_	_
tig00000001_pilon_110	1071	WP_032873503.1	MULTISPECIES: AI-2E family transporter [Bacillus subtilis group]	99%	sp|O32095|YUEF_BACSU	Putative transport protein YueF OS=Bacillus subtilis (strain 168) GN=yueF PE=3 SV=1	62%	326423.RBAM_021860	hypothetical protein	99%	COG0628	_	_	GO:0006810|transport;GO:0055085|transmembrane transport	GO:0005886|plasma membrane;GO:0005887|integral component of plasma membrane;GO:0016021|integral component of membrane	GO:0005215|transporter activity	_	_	_	_	_	_
tig00000001_pilon_1100	645	WP_045207163.1	ATP-binding protein [Bacillus velezensis]	100%	sp|P39782|XKDC_BACSU	Phage-like element PBSX protein XkdC OS=Bacillus subtilis (strain 168) GN=xkdC PE=4 SV=3	86%	326423.RBAM_012540	hypothetical protein	99%	COG1484	_	_	GO:0006270|DNA replication initiation;GO:0006271|DNA strand elongation involved in DNA replication;GO:0006275|regulation of DNA replication	GO:0005737|cytoplasm	GO:0003688|DNA replication origin binding;GO:0005524|ATP binding	_	_	_	_	_	_
tig00000001_pilon_1101	828	WP_088462251.1	phage portal protein [Bacillus velezensis]	100%	sp|P39781|XKDB_BACSU	Phage-like element PBSX protein XkdB OS=Bacillus subtilis (strain 168) GN=xkdB PE=4 SV=3	77%	326423.RBAM_012530	XkdB	99%	COG1484	_	NOG72405			GO:0003677|DNA binding	_	_	_	_	_	_
tig00000001_pilon_1102	180	WP_029325864.1	MULTISPECIES: hypothetical protein [Bacillus]	100%	sp|C0H3Z4|YJZJ_BACSU	Uncharacterized protein YjzJ OS=Bacillus subtilis (strain 168) GN=yjzJ PE=4 SV=1	74%	326423.RBAM_012520	hypothetical protein	97%	_	_	NOG292939	_	_	_	_	_	_	_	_	_
tig00000001_pilon_1103	339	WP_003154871.1	MULTISPECIES: XRE family transcriptional regulator [Bacillus]	100%	sp|P23789|XRE_BACSU	HTH-type transcriptional regulator Xre OS=Bacillus subtilis (strain 168) GN=xre PE=1 SV=1	98%	326423.RBAM_012510	Xre	100%	COG1396	_	_	GO:0006351|transcription, DNA-templated;GO:0006355|regulation of transcription, DNA-templated		GO:0043565|sequence-specific DNA binding	_	_	_	_	_	_
tig00000001_pilon_1104	591	WP_014417517.1	MULTISPECIES: ImmA/IrrE family metallo-endopeptidase [Bacillus]	100%	sp|P39780|XKDA_BACSU	Phage-like element PBSX protein XkdA OS=Bacillus subtilis (strain 168) GN=xkdA PE=4 SV=4	83%	326423.RBAM_012500	hypothetical protein	99%	_	_	NOG16346	_	_	_	_	_	_	_	_	_
tig00000001_pilon_1105	606	WP_088462252.1	hypothetical protein [Bacillus velezensis]	100%	sp|O34785|YJQB_BACSU	UPF0714 protein YjqB OS=Bacillus subtilis (strain 168) GN=yjqB PE=3 SV=1	85%	326423.RBAM_012490	YjqB	99%	COG4195	_	_		GO:0005886|plasma membrane;GO:0016021|integral component of membrane	_	_	_	_	_	_	_
tig00000001_pilon_1106	378	WP_007610770.1	MULTISPECIES: PH domain-containing protein [Bacillus]	100%	sp|O34593|YJQA_BACSU	Uncharacterized protein YjqA OS=Bacillus subtilis (strain 168) GN=yjqA PE=4 SV=1	94%	326423.RBAM_012480	YjqA	100%	_	_	NOG09408	_	_	_	_	_	_	_	_	_
tig00000001_pilon_1107	954	WP_045207161.1	N-acetylmuramoyl-L-alanine amidase [Bacillus velezensis]	100%	sp|O34391|XLYB_BACSU	N-acetylmuramoyl-L-alanine amidase XlyB OS=Bacillus subtilis (strain 168) GN=xlyB PE=3 SV=1	90%	326423.RBAM_012470	XlyB	100%	COG1388;COG3409;COG5632	_	_	GO:0009253|peptidoglycan catabolic process;GO:0019835|cytolysis;GO:0030420|establishment of competence for transformation;GO:0030435|sporulation resulting in formation of a cellular spore;GO:0042742|defense response to bacterium;GO:0071555|cell wall organization	GO:0005576|extracellular region	GO:0008745|N-acetylmuramoyl-L-alanine amidase activity	ko:K01447	E3.5.1.28A, cwlA, xlyA, xlyB		_	_	_
tig00000001_pilon_1108	135	WP_003154881.1	MULTISPECIES: hypothetical protein [Bacillus]	100%	sp|Q00829|PHRA_BACSU	Phosphatase RapA inhibitor OS=Bacillus subtilis (strain 168) GN=phrA PE=3 SV=1	75%	326423.RBAM_012460	PhrA	100%	_	_	NOG126062	_	_	_	ko:K06352	phrA	path:ko02024	_	_	_
tig00000001_pilon_1109	1131	WP_003154883.1	MULTISPECIES: aspartate phosphatase [Bacillus]	100%	sp|Q00828|RAPA_BACSU	Response regulator aspartate phosphatase A OS=Bacillus subtilis (strain 168) GN=rapA PE=2 SV=2	94%	326423.RBAM_012450	RapA	100%	COG0457	_	_	GO:0030435|sporulation resulting in formation of a cellular spore		GO:0004721|phosphoprotein phosphatase activity	ko:K06359	rapA, spo0L	path:ko02024	_	_	_
tig00000001_pilon_111	210	ABS74546.1	YqzH [Bacillus velezensis FZB42]	100%	sp|O32014|YQZH_BACSU	Uncharacterized protein YqzH OS=Bacillus subtilis (strain 168) GN=yqzH PE=4 SV=1	96%	326423.RBAM_021850	YqzH	100%	_	_	NOG72248	_	_	_	_	_	_	_	_	_
tig00000001_pilon_1110	468	CCG49199.1	putative protein yjoA [Bacillus velezensis YAU B9601-Y2]	100%	sp|O34334|YJOA_BACSU	Uncharacterized protein YjoA OS=Bacillus subtilis (strain 168) GN=yjoA PE=1 SV=1	86%	326423.RBAM_012440	YjoA	98%	COG2318	_	_			GO:0046872|metal ion binding	_	_	_	_	_	_
tig00000001_pilon_1111	765	WP_007610763.1	MULTISPECIES: sulfite exporter TauE/SafE family protein [Bacillus]	100%	sp|O34578|YJNA_BACSU	Probable membrane transporter protein YjnA OS=Bacillus subtilis (strain 168) GN=yjnA PE=3 SV=1	91%	326423.RBAM_012430	YjnA	100%	COG0730	_	_	GO:0006810|transport	GO:0005886|plasma membrane;GO:0016021|integral component of membrane	_	ko:K07090	K07090		_	_	_
tig00000001_pilon_1112	1494	WP_038457718.1	MULTISPECIES: altronate dehydratase [Bacillus subtilis group]	100%	sp|O34673|UXAA_BACSU	Altronate dehydratase OS=Bacillus subtilis (strain 168) GN=uxaA PE=2 SV=2	92%	326423.RBAM_012420	UxaA	99%	COG2721	_	_	GO:0019698|D-galacturonate catabolic process;GO:0046392|galactarate catabolic process		GO:0008198|ferrous iron binding;GO:0008789|altronate dehydratase activity;GO:0008867|galactarate dehydratase activity	ko:K01685	uxaA	path:ko00040;path:ko01100	_	_	_
tig00000001_pilon_1113	1446	WP_044802855.1	tagaturonate reductase [Bacillus velezensis]	99%	sp|O34354|UXAB_BACSU	Altronate oxidoreductase OS=Bacillus subtilis (strain 168) GN=uxaB PE=2 SV=1	80%	326423.RBAM_012410	altronate oxidoreductase	98%	COG0246	_	_	GO:0019698|D-galacturonate catabolic process	GO:0005829|cytosol	GO:0009026|tagaturonate reductase activity;GO:0050662|coenzyme binding;GO:0051287|NAD binding	ko:K01685	uxaA	path:ko00040;path:ko01100	_	_	_
tig00000001_pilon_1114	999	AGZ55950.1	ribose operon repressor [Bacillus amyloliquefaciens CC178]	100%	sp|Q9JMQ1|EXUR_BACSU	Probable HTH-type transcriptional repressor ExuR OS=Bacillus subtilis (strain 168) GN=exuR PE=2 SV=1	94%	326423.RBAM_012400	ExuR	100%	COG1609	_	_	GO:0006164|purine nucleotide biosynthetic process;GO:0006351|transcription, DNA-templated;GO:0006355|regulation of transcription, DNA-templated		GO:0003677|DNA binding;GO:0003700|DNA binding transcription factor activity	ko:K02529	lacI, galR		_	_	_
tig00000001_pilon_1115	1392	WP_049589350.1	MULTISPECIES: MFS transporter [Bacillus subtilis group]	100%	sp|O34961|YJMB_BACSU	Uncharacterized symporter YjmB OS=Bacillus subtilis (strain 168) GN=yjmB PE=2 SV=1	90%	326423.RBAM_012390	YjmB	100%	COG2211	_	_	GO:0006810|transport;GO:0006814|sodium ion transport;GO:0008643|carbohydrate transport;GO:0009401|phosphoenolpyruvate-dependent sugar phosphotransferase system;GO:0015765|methylgalactoside transport;GO:0015769|melibiose transport;GO:0034219|carbohydrate transmembrane transport;GO:0072348|sulfur compound transport	GO:0005886|plasma membrane;GO:0005887|integral component of plasma membrane;GO:0016021|integral component of membrane	GO:0005215|transporter activity;GO:0015144|carbohydrate transmembrane transporter activity;GO:0015293|symporter activity;GO:0015294|solute:cation symporter activity;GO:0015487|melibiose:cation symporter activity;GO:0015592|methylgalactoside transmembrane transporter activity;GO:0016301|kinase activity;GO:0043887|melibiose:sodium symporter activity;GO:1901682|sulfur compound transmembrane transpor…	ko:K03292	TC.GPH		_	_	_
tig00000001_pilon_1116	1398	WP_099686864.1	glucuronate isomerase [Bacillus velezensis]	100%	sp|A7Z3M5|UXAC_BACVZ	Uronate isomerase OS=Bacillus velezensis (strain DSM 23117 / BGSC 10A6 / FZB42) GN=uxaC PE=3 SV=1	100%	326423.RBAM_012380	glucuronate isomerase	100%	COG1904	_	_	GO:0006064|glucuronate catabolic process		GO:0008880|glucuronate isomerase activity	ko:K01812	uxaC	path:ko00040;path:ko01100	_	_	_
tig00000001_pilon_1117	1179	WP_014417508.1	MULTISPECIES: NAD(P)/FAD-dependent oxidoreductase [Bacillus]	100%	sp|P80861|YJLD_BACSU	NADH dehydrogenase-like protein YjlD OS=Bacillus subtilis (strain 168) GN=yjlD PE=1 SV=3	98%	326423.RBAM_012370	YjlD	100%	COG1252	_	_	GO:0001300|chronological cell aging;GO:0006116|NADH oxidation;GO:0006120|mitochondrial electron transport, NADH to ubiquinone;GO:0009405|pathogenesis;GO:0019646|aerobic electron transport chain;GO:0043065|positive regulation of apoptotic process	GO:0005739|mitochondrion;GO:0005743|mitochondrial inner membrane;GO:0005759|mitochondrial matrix	GO:0003955|NAD(P)H dehydrogenase (quinone) activity;GO:0008137|NADH dehydrogenase (ubiquinone) activity;GO:0016491|oxidoreductase activity;GO:0042802|identical protein binding	ko:K03885	ndh	path:ko00190	_	_	_
tig00000001_pilon_1118	417	ERK84008.1	hypothetical protein N786_08605 [Bacillus amyloliquefaciens UASWS BA1]	100%	sp|O34633|YJLC_BACSU	Uncharacterized protein YjlC OS=Bacillus subtilis (strain 168) GN=yjlC PE=2 SV=1	99%	326423.RBAM_012360	YjlC	100%	COG2427	_	_	_	_	_	_	_	_	_	_	_
tig00000001_pilon_1119	498	WP_015388368.1	MULTISPECIES: cupin domain-containing protein [Bacillus subtilis group]	100%	sp|O34612|YJLB_BACSU	Uncharacterized protein YjlB OS=Bacillus subtilis (strain 168) GN=yjlB PE=4 SV=1	71%	326423.RBAM_012350	YjlB	98%	COG4297	_	_			GO:0045735|nutrient reservoir activity	_	_	_	_	_	_
tig00000001_pilon_112	345	WP_007409390.1	MULTISPECIES: YolD-like family protein [Bacillus]	98%	sp|P54561|YQJX_BACSU	Uncharacterized protein YqjX OS=Bacillus subtilis (strain 168) GN=yqjX PE=4 SV=1	58%	326423.RBAM_021840	YqjX	97%	_	_	NOG119405;NOG264425;NOG268444	GO:0009432|SOS response	_	_	_	_	_	_	_	_
tig00000001_pilon_1120	984	WP_029325858.1	MULTISPECIES: multidrug resistance efflux transporter family protein [Bacillus]	100%	sp|O34428|YJLA_BACSU	Uncharacterized protein YjlA OS=Bacillus subtilis (strain 168) GN=yjlA PE=4 SV=1	88%	326423.RBAM_012340	YjlA	99%	_	_	NOG10902		GO:0005886|plasma membrane;GO:0016021|integral component of membrane	_	_	_	_	_	_	_
tig00000001_pilon_1121	738	WP_063095538.1	MULTISPECIES: phosphate ABC transporter ATP-binding protein [Bacillus]	100%	sp|O34756|YJKB_BACSU	Putative ABC transporter ATP-binding protein YjkB OS=Bacillus subtilis (strain 168) GN=yjkB PE=3 SV=1	82%	326423.RBAM_012330	YjkB	99%	COG1117	_	_	GO:0006817|phosphate ion transport;GO:0010044|response to aluminum ion;GO:0015786|UDP-glucose transmembrane transport;GO:0015821|methionine transport;GO:0035435|phosphate ion transmembrane transport	GO:0005886|plasma membrane;GO:0012506|vesicle membrane;GO:0016020|membrane	GO:0005315|inorganic phosphate transmembrane transporter activity;GO:0005460|UDP-glucose transmembrane transporter activity;GO:0005524|ATP binding;GO:0015415|ATPase-coupled phosphate ion transmembrane transporter activity;GO:0016887|ATPase activity;GO:0042626|ATPase activity, coupled to transmembrane movement of substances	ko:K02068	ABC.X2.A		_	_	_
tig00000001_pilon_1122	804	SIQ11082.1	putative ABC transport system permease protein [Bacillus amyloliquefaciens]	99%	sp|O34684|YJKA_BACSU	UPF0014 membrane protein YjkA OS=Bacillus subtilis (strain 168) GN=yjkA PE=3 SV=1	92%	326423.RBAM_012320	YjkA	100%	COG0390	_	_	GO:0006879|cellular iron ion homeostasis;GO:0010044|response to aluminum ion;GO:0015786|UDP-glucose transmembrane transport	GO:0005886|plasma membrane;GO:0005887|integral component of plasma membrane;GO:0012506|vesicle membrane	GO:0005460|UDP-glucose transmembrane transporter activity;GO:0015075|ion transmembrane transporter activity	ko:K02069	ABC.X2.P		_	_	_
tig00000001_pilon_1123	807	WP_038457707.1	MULTISPECIES: uroporphyrinogen-III synthase [Bacillus]	100%	sp|O34394|YJJA_BACSU	Uncharacterized protein YjjA OS=Bacillus subtilis (strain 168) GN=yjjA PE=4 SV=1	86%	326423.RBAM_012310	uroporphyrinogen-III synthase	99%	COG1587	_	_	GO:0033014|tetrapyrrole biosynthetic process		GO:0004852|uroporphyrinogen-III synthase activity	ko:K01719	hemD, UROS	path:ko00860;path:ko01100;path:ko01110;path:ko01120	_	_	_
tig00000001_pilon_1124	186	WP_003154919.1	MULTISPECIES: hypothetical protein [Bacillus]	100%	sp|C0H3Z3|YJZI_BACSU	Uncharacterized protein YjzI OS=Bacillus subtilis (strain 168) GN=yjzI PE=4 SV=1	95%	279010.BL05291	hypothetical protein	89%	_	_	NOG218962	_	_	_	_	_	_	_	_	_
tig00000001_pilon_1125	1185	WP_053285042.1	UDP-glucosyltransferase [Bacillus velezensis]	100%	sp|O34539|YJIC_BACSU	Uncharacterized UDP-glucosyltransferase YjiC OS=Bacillus subtilis (strain 168) GN=yjiC PE=3 SV=1	79%	326423.RBAM_012300	YjiC	99%	COG1819	_	_	GO:0008152|metabolic process;GO:0016999|antibiotic metabolic process;GO:0017000|antibiotic biosynthetic process;GO:0046677|response to antibiotic;GO:0071412|cellular response to genistein	GO:0016021|integral component of membrane;GO:0043231|intracellular membrane-bounded organelle;GO:0043541|UDP-N-acetylglucosamine transferase complex	GO:0008194|UDP-glycosyltransferase activity;GO:0015020|glucuronosyltransferase activity;GO:0016758|transferase activity, transferring hexosyl groups;GO:0016829|lyase activity;GO:0035251|UDP-glucosyltransferase activity	_	_	_	_	_	_
tig00000001_pilon_1126	1221	WP_032874532.1	MULTISPECIES: cytochrome P450 [Bacillus subtilis group]	100%	sp|O34374|YJIB_BACSU	Putative cytochrome P450 YjiB OS=Bacillus subtilis (strain 168) GN=yjiB PE=1 SV=1	79%	326423.RBAM_012290	YjiB	100%	COG2124	_	_	GO:0006707|cholesterol catabolic process;GO:0008203|cholesterol metabolic process;GO:0009102|biotin biosynthetic process;GO:0010430|fatty acid omega-oxidation;GO:0016042|lipid catabolic process;GO:0017000|antibiotic biosynthetic process;GO:0033068|macrolide biosynthetic process;GO:0055114|oxidation-reduction process;GO:0097089|methyl-branched fatty acid metabolic process;GO:1901115|erythromycin b…	GO:0005737|cytoplasm;GO:0005886|plasma membrane;GO:0016021|integral component of membrane	GO:0004497|monooxygenase activity;GO:0004601|peroxidase activity;GO:0005506|iron ion binding;GO:0008395|steroid hydroxylase activity;GO:0016705|oxidoreductase activity, acting on paired donors, with incorporation or reduction of molecular oxygen;GO:0016709|oxidoreductase activity, acting on paired donors, with incorporation or reduction of molecular oxygen, NAD(P)H as one donor, and incorporation…	_	_	_	_	_	_
tig00000001_pilon_1127	543	WP_007610745.1	MULTISPECIES: DUF1641 domain-containing protein [Bacillus]	99%	sp|O34681|YJGD_BACSU	Uncharacterized protein YjgD OS=Bacillus subtilis (strain 168) GN=yjgD PE=4 SV=1	87%	326423.RBAM_012280	YjgD	99%	COG2427	_	_	_	_	_	_	_	_	_	_	_
tig00000001_pilon_1128	2991	EIF12761.1	molybdopterin oxidoreductase family protein [Bacillus sp. 5B6]	100%	sp|O34720|YJGC_BACSU	Probable oxidoreductase YjgC OS=Bacillus subtilis (strain 168) GN=yjgC PE=3 SV=1	94%	326423.RBAM_012270	YjgC	100%	COG3383	_	_	GO:0015942|formate metabolic process;GO:0015944|formate oxidation;GO:0019333|denitrification pathway;GO:0042128|nitrate assimilation;GO:0042773|ATP synthesis coupled electron transport	GO:0005576|extracellular region;GO:0005829|cytosol;GO:0016020|membrane;GO:0042597|periplasmic space	GO:0003954|NADH dehydrogenase activity;GO:0008137|NADH dehydrogenase (ubiquinone) activity;GO:0008863|formate dehydrogenase (NAD+) activity;GO:0008940|nitrate reductase activity;GO:0009055|electron transfer activity;GO:0030151|molybdenum ion binding;GO:0043794|formate dehydrogenase (coenzyme F420) activity;GO:0048038|quinone binding;GO:0050140|nitrate reductase (cytochrome) activity;GO:0051536|ir…	ko:K00123	fdoG, fdfH	path:ko00630;path:ko00680;path:ko01100;path:ko01120;path:ko01200	_	_	_
tig00000001_pilon_1129	570	WP_044802846.1	DUF4309 domain-containing protein [Bacillus velezensis]	100%	sp|O34960|YJGB_BACSU	Uncharacterized protein YjgB OS=Bacillus subtilis (strain 168) GN=yjgB PE=1 SV=1	71%	326423.RBAM_012260	YjgB	98%	_	_	NOG136357	_	_	_	_	_	_	_	_	_
tig00000001_pilon_113	1227	WP_032870123.1	DNA polymerase IV [Bacillus sp. UNC69MF]	100%	sp|P54560|DPO42_BACSU	DNA polymerase IV 2 OS=Bacillus subtilis (strain 168) GN=dinB2 PE=3 SV=1	80%	326423.RBAM_021830	DNA polymerase IV	100%	COG0389	_	_	GO:0006260|DNA replication;GO:0006281|DNA repair;GO:0009432|SOS response;GO:0009650|UV protection	GO:0005737|cytoplasm	GO:0003684|damaged DNA binding;GO:0003887|DNA-directed DNA polymerase activity;GO:0016779|nucleotidyltransferase activity;GO:0046872|metal ion binding	ko:K03502	DPO5C, umuC		_	_	_
tig00000001_pilon_1130	402	WP_029325856.1	MULTISPECIES: DUF2809 domain-containing protein [Bacillus]	100%	sp|O35027|YJGA_BACSU	Uncharacterized membrane protein YjgA OS=Bacillus subtilis (strain 168) GN=yjgA PE=4 SV=1	72%	326423.RBAM_012250	YjgA	99%	_	_	NOG44933		GO:0005886|plasma membrane;GO:0016021|integral component of membrane	_	_	_	_	_	_	_
tig00000001_pilon_1131	174	WP_012117340.1	MULTISPECIES: putative motility protein [Bacillus]	100%	sp|O34438|YJFB_BACSU	Uncharacterized protein YjfB OS=Bacillus subtilis (strain 168) GN=yjfB PE=2 SV=1	82%	326423.RBAM_012240	YjfB	100%	_	_	NOG80400	_	_	_	_	_	_	_	_	_
tig00000001_pilon_1132	234	KFX38333.1	hypothetical protein KR92_11240 [Bacillus amyloliquefaciens]	100%	_	_	_	_	_	_	_	_	_	_	_	_	_	_	_	_	_	_
tig00000001_pilon_1133	636	WP_007407316.1	MULTISPECIES: methyltransferase [Bacillus]	100%	sp|P0AFV3|YHID_ECO57	Uncharacterized protein YhiD OS=Escherichia coli O157:H7 GN=yhiD PE=3 SV=1	74%	326423.RBAM_012230	hypothetical protein	100%	COG1285	_	_	GO:0006810|transport;GO:0009405|pathogenesis	GO:0005886|plasma membrane;GO:0016021|integral component of membrane	_	ko:K07507	mgtC		_	_	_
tig00000001_pilon_1134	426	WP_015239656.1	MULTISPECIES: MarR family transcriptional regulator [Bacillus]	99%	_	_	_	66692.ABC2083	MarR family transcriptional regulator	79%	COG1846	_	_	_	_	_	_	_	_	_	_	_
tig00000001_pilon_1135	348	WP_007407319.1	MULTISPECIES: hypothetical protein [Bacillus]	100%	_	_	_	293826.Amet_1874	hypothetical protein	76%	_	_	NOG223861;NOG80747	_	_	_	_	_	_	_	_	_
tig00000001_pilon_1136	684	WP_029973099.1	MULTISPECIES: HAD family phosphatase [Bacillus subtilis group]	100%	sp|Q84MD8|FHYRK_ARATH	Bifunctional riboflavin kinase/FMN phosphatase OS=Arabidopsis thaliana GN=FHY PE=1 SV=1	47%	326423.RBAM_012200	Pgm	99%	COG0637	KOG2914	_	GO:0005975|carbohydrate metabolic process;GO:0006114|glycerol biosynthetic process;GO:0008152|metabolic process;GO:0009117|nucleotide metabolic process;GO:0009231|riboflavin biosynthetic process;GO:0009398|FMN biosynthetic process;GO:0016311|dephosphorylation;GO:0042060|wound healing	GO:0005737|cytoplasm;GO:0005739|mitochondrion;GO:0009507|chloroplast;GO:0009570|chloroplast stroma;GO:0009941|chloroplast envelope	GO:0000121|glycerol-1-phosphatase activity;GO:0000287|magnesium ion binding;GO:0003850|2-deoxyglucose-6-phosphatase activity;GO:0003919|FMN adenylyltransferase activity;GO:0004346|glucose-6-phosphatase activity;GO:0005524|ATP binding;GO:0008531|riboflavin kinase activity;GO:0008801|beta-phosphoglucomutase activity;GO:0016787|hydrolase activity;GO:0016791|phosphatase activity;GO:0043136|glycerol-3…	_	_	_	_	_	_
tig00000001_pilon_1137	768	CDG29141.1	Lactose phosphotransferase system repressor [Bacillus velezensis UCMB5033]	100%	sp|P18816|LACR_LACLL	Lactose phosphotransferase system repressor OS=Lactococcus lactis subsp. lactis GN=lacR PE=4 SV=1	62%	326423.RBAM_012190	LacR	100%	COG1349	_	_	GO:0005988|lactose metabolic process;GO:0006004|fucose metabolic process;GO:0006006|glucose metabolic process;GO:0006071|glycerol metabolic process;GO:0006351|transcription, DNA-templated;GO:0006355|regulation of transcription, DNA-templated;GO:0009401|phosphoenolpyruvate-dependent sugar phosphotransferase system;GO:0010677|negative regulation of cellular carbohydrate metabolic process;GO:0019563…	GO:0005622|intracellular	GO:0000986|bacterial-type proximal promoter sequence-specific DNA binding;GO:0003677|DNA binding;GO:0003700|DNA binding transcription factor activity	ko:K02530	lacR		_	_	_
tig00000001_pilon_1138	1401	WP_045207149.1	6-phospho-beta-galactosidase [Bacillus velezensis]	100%	sp|Q1JEZ3|LACG_STRPD	6-phospho-beta-galactosidase OS=Streptococcus pyogenes serotype M2 (strain MGAS10270) GN=lacG PE=3 SV=1	78%	326423.RBAM_012180	6-phospho-beta-galactosidase	100%	COG2723	_	_	GO:0005975|carbohydrate metabolic process;GO:0005990|lactose catabolic process;GO:0019512|lactose catabolic process via tagatose-6-phosphate;GO:1901657|glycosyl compound metabolic process	GO:0005829|cytosol	GO:0008422|beta-glucosidase activity;GO:0015925|galactosidase activity;GO:0033920|6-phospho-beta-galactosidase activity	ko:K01220	E3.2.1.85, lacG	path:ko00052;path:ko01100	_	_	_
tig00000001_pilon_1139	315	WP_007407323.1	MULTISPECIES: PTS lactose/cellobiose transporter subunit IIA [Bacillus]	99%	sp|P26426|PTLA_STRMU	PTS system lactose-specific EIIA component OS=Streptococcus mutans serotype c (strain ATCC 700610 / UA159) GN=lacF PE=3 SV=1	73%	326423.RBAM_012170	LacF	99%	COG1447	_	_	GO:0009401|phosphoenolpyruvate-dependent sugar phosphotransferase system;GO:0051260|protein homooligomerization;GO:1902815|N,N'-diacetylchitobiose import	GO:0005737|cytoplasm;GO:0005829|cytosol	GO:0016301|kinase activity;GO:0016740|transferase activity;GO:0046872|metal ion binding;GO:0090566|protein-phosphocysteine-N,N'-diacetylchitobiose phosphotransferase system transporter activity	ko:K02786	PTS-Lac-EIIA, lacF	path:ko00052;path:ko01100;path:ko02060	_	_	_
tig00000001_pilon_114	471	WP_003153297.1	MULTISPECIES: GNAT family N-acetyltransferase [Bacillus]	100%	sp|P54562|YQJY_BACSU	Uncharacterized protein YqjY OS=Bacillus subtilis (strain 168) GN=yqjY PE=1 SV=1	94%	326423.RBAM_021820	YqjY	99%	COG0454	_	_	GO:0006473|protein acetylation		GO:0008080|N-acetyltransferase activity;GO:0016747|transferase activity, transferring acyl groups other than amino-acyl groups	_	_	_	_	_	_
tig00000001_pilon_1140	1698	WP_044802841.1	PTS lactose transporter subunits IICB [Bacillus velezensis]	100%	sp|P50976|PTLCB_STRMU	PTS system lactose-specific EIICB component OS=Streptococcus mutans serotype c (strain ATCC 700610 / UA159) GN=lacE PE=3 SV=1	75%	326423.RBAM_012160	LacE	99%	COG1455	_	_	GO:0009401|phosphoenolpyruvate-dependent sugar phosphotransferase system;GO:0015774|polysaccharide transport;GO:0016310|phosphorylation;GO:0046835|carbohydrate phosphorylation;GO:1902815|N,N'-diacetylchitobiose import	GO:0005886|plasma membrane;GO:0016021|integral component of membrane	GO:0008982|protein-N(PI)-phosphohistidine-sugar phosphotransferase activity;GO:0016301|kinase activity;GO:0022869|protein-N(PI)-phosphohistidine-lactose phosphotransferase system transporter activity	ko:K02788	PTS-Lac-EIIC, lacE	path:ko00052;path:ko01100;path:ko02060	_	_	_
tig00000001_pilon_1141	1170	WP_082997862.1	galactokinase [Bacillus velezensis]	100%	sp|Q836P0|GAL1_ENTFA	Galactokinase OS=Enterococcus faecalis (strain ATCC 700802 / V583) GN=galK PE=3 SV=1	72%	326423.RBAM_012150	GalK1	99%	COG0153	_	_	GO:0006012|galactose metabolic process	GO:0005737|cytoplasm	GO:0004335|galactokinase activity;GO:0005524|ATP binding;GO:0005534|galactose binding;GO:0046872|metal ion binding	ko:K00849	galK	path:ko00052;path:ko00520;path:ko01100	_	_	_
tig00000001_pilon_1142	993	WP_099566645.1	UDP-glucose 4-epimerase GalE [Bacillus velezensis]	100%	sp|P96995|GALE_STRMU	UDP-glucose 4-epimerase OS=Streptococcus mutans serotype c (strain ATCC 700610 / UA159) GN=galE PE=3 SV=2	75%	326423.RBAM_012140	GalE1	100%	COG1087	_	_	GO:0000271|polysaccharide biosynthetic process;GO:0006012|galactose metabolic process;GO:0033358|UDP-L-arabinose biosynthetic process;GO:0042546|cell wall biogenesis;GO:0045227|capsule polysaccharide biosynthetic process;GO:0071555|cell wall organization	GO:0005829|cytosol;GO:0016021|integral component of membrane;GO:0032580|Golgi cisterna membrane	GO:0003974|UDP-N-acetylglucosamine 4-epimerase activity;GO:0003978|UDP-glucose 4-epimerase activity;GO:0050373|UDP-arabinose 4-epimerase activity;GO:0050662|coenzyme binding	ko:K01784	galE, GALE	path:ko00052;path:ko00520;path:ko01100	_	_	_
tig00000001_pilon_1143	1500	WP_080129807.1	UDP-glucose--hexose-1-phosphate uridylyltransferase [Bacillus velezensis]	100%	sp|Q836N8|GALT_ENTFA	Galactose-1-phosphate uridylyltransferase OS=Enterococcus faecalis (strain ATCC 700802 / V583) GN=galT PE=3 SV=1	70%	326423.RBAM_012130	galactose-1-phosphate uridylyltransferase	99%	COG4468	_	_	GO:0006012|galactose metabolic process	GO:0005737|cytoplasm	GO:0008108|UDP-glucose:hexose-1-phosphate uridylyltransferase activity	ko:K00965	galT, GALT	path:ko00052;path:ko00520;path:ko01100;path:ko04917	_	_	_
tig00000001_pilon_1144	1113	WP_045207145.1	arabinogalactan endo-1,4-beta-galactosidase [Bacillus velezensis]	100%	sp|P48843|YBAB_BACCI	Uncharacterized protein in bgaB 5'region (Fragment) OS=Bacillus circulans PE=3 SV=1	51%	326423.RBAM_012120	GanA	99%	COG2730;COG3867	_	_	GO:0008152|metabolic process;GO:0016998|cell wall macromolecule catabolic process;GO:0045490|pectin catabolic process;GO:0071555|cell wall organization	GO:0005576|extracellular region;GO:0043245|extraorganismal space	GO:0004553|hydrolase activity, hydrolyzing O-glycosyl compounds;GO:0015926|glucosidase activity;GO:0030247|polysaccharide binding;GO:0031218|arabinogalactan endo-1,4-beta-galactosidase activity;GO:0046872|metal ion binding	ko:K01224	E3.2.1.89		_	_	_
tig00000001_pilon_1145	474	WP_082997858.1	MarR family transcriptional regulator [Bacillus velezensis]	100%	sp|Q796S4|YHJH_BACSU	Uncharacterized HTH-type transcriptional regulator YhjH OS=Bacillus subtilis (strain 168) GN=yhjH PE=4 SV=1	58%	326423.RBAM_012110	MarR family transcriptional regulator	100%	COG1846	_	_	GO:0006351|transcription, DNA-templated	GO:0005737|cytoplasm	GO:0003677|DNA binding;GO:0003700|DNA binding transcription factor activity	_	_	_	_	_	_
tig00000001_pilon_1146	1413	WP_032874506.1	MULTISPECIES: MFS transporter [Bacillus subtilis group]	100%	sp|P9WG89|EMRB_MYCTU	Multidrug resistance protein B homolog OS=Mycobacterium tuberculosis (strain ATCC 25618 / H37Rv) GN=emrB PE=3 SV=1	54%	326423.RBAM_012100	YfjF	99%	COG0477	_	_	GO:0006974|cellular response to DNA damage stimulus;GO:0046677|response to antibiotic;GO:0055085|transmembrane transport	GO:0005576|extracellular region;GO:0005886|plasma membrane;GO:0005887|integral component of plasma membrane;GO:0016021|integral component of membrane	GO:0022857|transmembrane transporter activity	_	_	_	_	_	_
tig00000001_pilon_1147	282	WP_032874504.1	MULTISPECIES: antibiotic biosynthesis monooxygenase [Bacillus subtilis group]	99%	sp|O31641|YJCS_BACSU	Uncharacterized protein YjcS OS=Bacillus subtilis (strain 168) GN=yjcS PE=1 SV=1	97%	326423.RBAM_012090	YjcS	99%	COG1359	_	NOG147230			GO:0003824|catalytic activity	_	_	_	_	_	_
tig00000001_pilon_1148	915	WP_088462275.1	class A beta-lactamase [Bacillus velezensis]	99%	sp|Q44674|BLAC_BACAM	Beta-lactamase OS=Bacillus amyloliquefaciens GN=penP PE=3 SV=1	87%	326423.RBAM_012080	PenP; This protein is a beta-lactamase with a substrate specificity for penicillins	88%	COG2367	_	_	GO:0030655|beta-lactam antibiotic catabolic process;GO:0046677|response to antibiotic	GO:0005576|extracellular region;GO:0005886|plasma membrane	GO:0008800|beta-lactamase activity	ko:K17836	penP	path:ko00311;path:ko01130;path:ko01501	_	_	_
tig00000001_pilon_1149	387	WP_007407334.1	MULTISPECIES: VOC family protein [Bacillus]	100%	sp|O07918|YRAH_BACSU	Uncharacterized protein YraH OS=Bacillus subtilis (strain 168) GN=yraH PE=3 SV=1	96%	63737.Npun_F0268	glyoxalase/bleomycin resistance protein/dioxygenase	58%	_	_	NOG270818;NOG82103			GO:0004462|lactoylglutathione lyase activity;GO:0046872|metal ion binding	_	_	_	_	_	_
tig00000001_pilon_115	345	WP_007409393.1	MULTISPECIES: antibiotic biosynthesis monooxygenase [Bacillus]	100%	sp|P54563|YQJZ_BACSU	Uncharacterized protein YqjZ OS=Bacillus subtilis (strain 168) GN=yqjZ PE=1 SV=1	81%	326423.RBAM_021810	YqjZ	100%	COG2329	_	_	_	_	_	_	_	_	_	_	_
tig00000001_pilon_1150	141	SIQ10091.1	hypothetical protein SAMN05216239_0370 [Bacillus amyloliquefaciens]	96%	_	_	_	_	_	_	_	_	_	_	_	_	_	_	_	_	_	_
tig00000001_pilon_1151	363	WP_007610709.1	MULTISPECIES: hypothetical protein [Bacillus]	100%	_	_	_	_	_	_	_	_	_	_	_	_	_	_	_	_	_	_
tig00000001_pilon_1152	1839	WP_082997852.1	hypothetical protein [Bacillus velezensis]	98%	sp|O34330|YOBL_BACSU	Ribonuclease YobL OS=Bacillus subtilis (strain 168) GN=yobL PE=1 SV=1	67%	326423.RBAM_012020	YqcG	97%	COG5444	_	_			GO:0004518|nuclease activity;GO:0090729|toxin activity	ko:K21487	yobL		_	_	_
tig00000001_pilon_1153	336	WP_007610697.1	MULTISPECIES: hypothetical protein [Bacillus]	100%	_	_	_	_	_	_	_	_	_	_	_	_	_	_	_	_	_	_
tig00000001_pilon_1154	111	SIQ09849.1	hypothetical protein SAMN05216239_0366 [Bacillus amyloliquefaciens]	100%	_	_	_	_	_	_	_	_	_	_	_	_	_	_	_	_	_	_
tig00000001_pilon_1155	189	WP_031378854.1	MULTISPECIES: hypothetical protein [Bacillus]	100%	_	_	_	_	_	_	_	_	_	_	_	_	_	_	_	_	_	_
tig00000001_pilon_1156	408	WP_040221672.1	MULTISPECIES: hypothetical protein [Bacillus]	100%	_	_	_	_	_	_	_	_	_	_	_	_	_	_	_	_	_	_
tig00000001_pilon_1157	405	WP_052456253.1	MULTISPECIES: hypothetical protein [Bacillus]	100%	_	_	_	_	_	_	_	_	_	_	_	_	_	_	_	_	_	_
tig00000001_pilon_1158	1002	WP_052456252.1	MULTISPECIES: hypothetical protein [Bacillus]	100%	_	_	_	_	_	_	_	_	_	_	_	_	_	_	_	_	_	_
tig00000001_pilon_1159	348	ASB52616.1	hypothetical protein S100072_01280 [Bacillus velezensis]	94%	_	_	_	_	_	_	_	_	_	_	_	_	_	_	_	_	_	_
tig00000001_pilon_116	969	WP_007612372.1	MULTISPECIES: GNAT family N-acetyltransferase [Bacillus]	100%	sp|P54564|YQKA_BACSU	UPF0157 protein YqkA OS=Bacillus subtilis (strain 168) GN=yqkA PE=3 SV=1	72%	326423.RBAM_021800	YqkA	99%	COG2320	_	NOG238281			GO:0008080|N-acetyltransferase activity	_	_	_	_	_	_
tig00000001_pilon_1160	1821	WP_040221855.1	SPBc2 prophage-derived [Bacillus sp. BH072]	100%	sp|O34330|YOBL_BACSU	Ribonuclease YobL OS=Bacillus subtilis (strain 168) GN=yobL PE=1 SV=1	66%	326423.RBAM_012020	YqcG	75%	COG5444	_	_			GO:0004518|nuclease activity;GO:0090729|toxin activity	ko:K21487	yobL		_	_	_
tig00000001_pilon_1161	441	WP_031378553.1	MULTISPECIES: SMI1/KNR4 family protein [Bacillus]	100%	_	_	_	226900.BC0927	hypothetical protein	59%	_	_	NOG252647	_	_	_	_	_	_	_	_	_
tig00000001_pilon_1162	1158	WP_031378552.1	N-acetylmuramoyl-L-alanine amidase [Bacillus sp. BH072]	100%	sp|P36550|CWLL_BACLI	N-acetylmuramoyl-L-alanine amidase CwlL OS=Bacillus licheniformis GN=cwlL PE=3 SV=1	59%	279010.BL03806	hypothetical protein	60%	COG3409;COG5632	_	_	GO:0009253|peptidoglycan catabolic process;GO:0030420|establishment of competence for transformation;GO:0030435|sporulation resulting in formation of a cellular spore;GO:0071555|cell wall organization	GO:0005576|extracellular region	GO:0008745|N-acetylmuramoyl-L-alanine amidase activity;GO:0009046|zinc D-Ala-D-Ala carboxypeptidase activity;GO:0046872|metal ion binding	ko:K01447	E3.5.1.28A, cwlA, xlyA, xlyB		_	_	_
tig00000001_pilon_1163	423	WP_015239640.1	MULTISPECIES: holin [Bacillus]	100%	sp|Q9ZXD8|VLYS_BPPH1	Probable holin OS=Bacillus phage phi105 GN=45 PE=3 SV=1	96%	66692.ABC1350	hypothetical protein	77%	COG4824	_	_	GO:0019835|cytolysis	GO:0005886|plasma membrane;GO:0016021|integral component of membrane;GO:0033644|host cell membrane	_	_	_	_	_	_	_
tig00000001_pilon_1164	222	WP_031378551.1	MULTISPECIES: hypothetical protein [Bacillus]	100%	_	_	_	_	_	_	_	_	_	_	_	_	_	_	_	_	_	_
tig00000001_pilon_1165	168	WP_003155837.1	MULTISPECIES: XkdX family protein [Bacillus amyloliquefaciens group]	100%	_	_	_	_	_	_	_	_	_	_	_	_	_	_	_	_	_	_
tig00000001_pilon_1166	129	ERK84156.1	hypothetical protein N786_08840 [Bacillus amyloliquefaciens UASWS BA1]	100%	_	_	_	_	_	_	_	_	_	_	_	_	_	_	_	_	_	_
tig00000001_pilon_1167	390	WP_031378550.1	MULTISPECIES: hypothetical protein [Bacillus]	100%	_	_	_	_	_	_	_	_	_	_	_	_	_	_	_	_	_	_
tig00000001_pilon_1168	3384	WP_031378549.1	hypothetical protein [Bacillus sp. BH072]	100%	sp|Q0PDK6|FIBER_BPSPP	Tail spike protein OS=Bacillus phage SPP1 GN=21 PE=1 SV=1	60%	279010.BL00967	hypothetical protein	70%	COG4926;COG5632	_	NOG09312;NOG225882	GO:0019062|virion attachment to host cell;GO:0098670|entry receptor-mediated virion attachment to host cell;GO:0099001|viral genome ejection through host cell envelope, long flexible tail mechanism	GO:0098024|virus tail, fiber	_	_	_	_	_	_	_
tig00000001_pilon_1169	765	WP_031378548.1	MULTISPECIES: phage tail family protein [Bacillus]	100%	sp|O48459|DIT_BPSPP	Distal tail protein OS=Bacillus phage SPP1 PE=1 SV=1	57%	279010.BL00968	hypothetical protein	60%	COG4722	_	_	GO:0099001|viral genome ejection through host cell envelope, long flexible tail mechanism	GO:0098015|virus tail	_	_	_	_	_	_	_
tig00000001_pilon_117	363	WP_014305346.1	MULTISPECIES: hypothetical protein [Bacillus]	100%	sp|P54565|YQKB_BACSU	Uncharacterized protein YqkB OS=Bacillus subtilis (strain 168) GN=yqkB PE=4 SV=1	94%	326423.RBAM_021790	YqkB	99%	COG4918	_	_	_	_	_	_	_	_	_	_	_
tig00000001_pilon_1170	4935	WP_040221670.1	membrane protein [Bacillus sp. BH072]	100%	sp|Q0PDK7|TMP_BPSPP	Tail tape measure protein gp18 OS=Bacillus phage SPP1 PE=4 SV=1	65%	279010.BL00969	hypothetical protein	70%	COG5412	_	NOG219406;NOG290592	GO:0098003|viral tail assembly	GO:0019012|virion	_	_	_	_	_	_	_
tig00000001_pilon_1171	507	WP_031378545.1	MULTISPECIES: hypothetical protein [Bacillus]	100%	_	_	_	_	_	_	_	_	_	_	_	_	_	_	_	_	_	_
tig00000001_pilon_1172	291	COC33195.1	Exochitinase 1 precursor [Streptococcus pneumoniae]	99%	sp|O48449|TUBE_BPSPP	Tail tube protein gp17.1* OS=Bacillus phage SPP1 GN=17.1 PE=1 SV=2	85%	100226.SCO5673	secreted chitinase	59%	COG3469	_	_	GO:0099001|viral genome ejection through host cell envelope, long flexible tail mechanism	GO:0019012|virion;GO:0098026|virus tail, tube	_	_	_	_	_	_	_
tig00000001_pilon_1173	525	WP_017417511.1	MULTISPECIES: phage major tail protein, TP901-1 family [Bacillus]	100%	sp|O48449|TUBE_BPSPP	Tail tube protein gp17.1* OS=Bacillus phage SPP1 GN=17.1 PE=1 SV=2	66%	_	_	_	_	_	_	GO:0099001|viral genome ejection through host cell envelope, long flexible tail mechanism	GO:0019012|virion;GO:0098026|virus tail, tube	_	_	_	_	_	_	_
tig00000001_pilon_1174	399	WP_015239630.1	MULTISPECIES: DUF3168 domain-containing protein [Bacillus]	100%	sp|O48448|COMPL_BPSPP	Tail completion protein gp17 OS=Bacillus phage SPP1 PE=1 SV=1	62%	279010.BL00972	hypothetical protein	68%	_	_	NOG16553;NOG234135	GO:0098004|virus tail fiber assembly	GO:0098015|virus tail	_	_	_	_	_	_	_
tig00000001_pilon_1175	417	WP_031378543.1	hypothetical protein [Bacillus sp. BH072]	100%	_	_	_	279010.BL05128	hypothetical protein	76%	_	_	NOG127734	_	_	_	_	_	_	_	_	_
tig00000001_pilon_1176	339	WP_031378542.1	MULTISPECIES: head-tail adaptor protein [Bacillus]	100%	_	_	_	279010.BL00973	hypothetical protein	78%	_	_	NOG82844	_	_	_	_	_	_	_	_	_
tig00000001_pilon_1177	309	WP_003155853.1	MULTISPECIES: hypothetical protein [Bacillus]	100%	_	_	_	_	_	_	_	_	_	_	_	_	_	_	_	_	_	_
tig00000001_pilon_1178	273	WP_003155856.1	MULTISPECIES: hypothetical protein [Bacillus]	100%	_	_	_	_	_	_	_	_	_	_	_	_	_	_	_	_	_	_
tig00000001_pilon_1179	336	WP_003155858.1	MULTISPECIES: hypothetical protein [Bacillus]	100%	_	_	_	_	_	_	_	_	_	_	_	_	_	_	_	_	_	_
tig00000001_pilon_118	240	WP_003153307.1	MULTISPECIES: DUF2552 domain-containing protein [Bacillus]	100%	sp|P54566|YQKC_BACSU	Uncharacterized protein YqkC OS=Bacillus subtilis (strain 168) GN=yqkC PE=4 SV=1	94%	326423.RBAM_021780	YqkC	100%	_	_	NOG38822	_	_	_	_	_	_	_	_	_
tig00000001_pilon_1180	918	WP_040221664.1	MULTISPECIES: phage major capsid protein [Bacillus]	100%	sp|B2ZYY5|CAPSD_BPMR2	Putative major capsid protein OS=Staphylococcus phage phiMR25 GN=orf47 PE=1 SV=1	61%	279010.BL00977	hypothetical protein	91%	_	_	NOG80976		GO:0019028|viral capsid	_	_	_	_	_	_	_
tig00000001_pilon_1181	588	WP_031378539.1	DUF4355 domain-containing protein [Bacillus sp. BH072]	100%	_	_	_	279010.BL00978	hypothetical protein	78%	_	_	NOG259824	_	_	_	_	_	_	_	_	_
tig00000001_pilon_1182	927	WP_031378538.1	MULTISPECIES: head protein [Bacillus]	100%	sp|Q38442|GP7_BPSPP	Minor head protein GP7 OS=Bacillus phage SPP1 GN=7 PE=1 SV=2	72%	279010.BL00982	hypothetical protein	73%	COG5585	_	NOG11446;NOG258733		GO:0005576|extracellular region;GO:0019012|virion;GO:0019028|viral capsid;GO:0046729|viral procapsid	GO:0000166|nucleotide binding;GO:0003677|DNA binding;GO:0003956|NAD(P)+-protein-arginine ADP-ribosyltransferase activity;GO:0016779|nucleotidyltransferase activity;GO:0090729|toxin activity	_	_	_	_	_	_
tig00000001_pilon_1183	1404	WP_031378537.1	MULTISPECIES: phage portal protein [Bacillus]	100%	_	_	_	279010.BL00983	hypothetical protein	85%	_	_	NOG06452	_	_	_	_	_	_	_	_	_
tig00000001_pilon_1184	1215	WP_032862507.1	MULTISPECIES: PBSX family phage terminase large subunit [Bacillus]	100%	_	_	_	416870.llmg_0825	terminase large subunit	64%	_	_	NOG40513	_	_	_	_	_	_	_	_	_
tig00000001_pilon_1185	762	WP_031378535.1	hypothetical protein [Bacillus sp. BH072]	100%	sp|P45915|YQAS_BACSU	Uncharacterized protein YqaS OS=Bacillus subtilis (strain 168) GN=yqaS PE=4 SV=2	71%	279010.BL00985	YqaS	81%	COG5484	_	_	GO:0019069|viral capsid assembly		GO:0003677|DNA binding;GO:0005524|ATP binding	_	_	_	_	_	_
tig00000001_pilon_1186	399	WP_031378534.1	MULTISPECIES: hypothetical protein [Bacillus]	100%	_	_	_	_	_	_	_	_	_	_	_	_	_	_	_	_	_	_
tig00000001_pilon_1187	501	WP_031378533.1	MULTISPECIES: hypothetical protein [Bacillus]	100%	_	_	_	_	_	_	_	_	_	_	_	_	_	_	_	_	_	_
tig00000001_pilon_1188	285	WP_031378532.1	hypothetical protein [Bacillus sp. LK7]	100%	_	_	_	_	_	_	_	_	_	_	_	_	_	_	_	_	_	_
tig00000001_pilon_1189	213	WP_031378531.1	MULTISPECIES: transcriptional regulator [Bacillus]	100%	_	_	_	315730.BcerKBAB4_3406	hypothetical protein	73%	_	_	NOG121000	_	_	_	_	_	_	_	_	_
tig00000001_pilon_119	915	WP_045208165.1	alpha/beta hydrolase [Bacillus velezensis]	100%	sp|P54567|YQKD_BACSU	Uncharacterized protein YqkD OS=Bacillus subtilis (strain 168) GN=yqkD PE=4 SV=1	81%	326423.RBAM_021770	YqkD	99%	COG1073	_	_		GO:0016021|integral component of membrane	_	ko:K06889	K06889		_	_	_
tig00000001_pilon_1190	183	WP_031378530.1	MULTISPECIES: hypothetical protein [Bacillus]	98%	_	_	_	_	_	_	_	_	_	_	_	_	_	_	_	_	_	_
tig00000001_pilon_1191	213	WP_003155868.1	MULTISPECIES: DNA-binding protein [Bacillus]	100%	_	_	_	315730.BcerKBAB4_3406	hypothetical protein	79%	_	_	NOG121000	_	_	_	_	_	_	_	_	_
tig00000001_pilon_1192	138	_	_	_	_	_	_	_	_	_	_	_	_	_	_	_	_	_	_	_	_	_
tig00000001_pilon_1193	516	WP_040221658.1	MULTISPECIES: positive control sigma-like factor [Bacillus]	100%	sp|P39784|PCF_BACSU	Positive control factor OS=Bacillus subtilis (strain 168) GN=xpf PE=4 SV=1	75%	326423.RBAM_026660	positive control sigma-like factor	87%	COG1595	_	_	GO:0006352|DNA-templated transcription, initiation		GO:0003677|DNA binding;GO:0003700|DNA binding transcription factor activity;GO:0016987|bacterial sigma factor activity	ko:K03088	SIG3.2, rpoE		_	_	_
tig00000001_pilon_1194	579	WP_031378527.1	MULTISPECIES: hypothetical protein [Bacillus]	100%	_	_	_	_	_	_	_	_	_	_	_	_	_	_	_	_	_	_
tig00000001_pilon_1195	171	AFZ90217.1	hypothetical protein B938_05955 [Bacillus velezensis AS43.3]	98%	_	_	_	_	_	_	_	_	_	_	_	_	_	_	_	_	_	_
tig00000001_pilon_1196	258	WP_031378526.1	MULTISPECIES: hypothetical protein, partial [Bacillus]	100%	_	_	_	_	_	_	_	_	_	_	_	_	_	_	_	_	_	_
tig00000001_pilon_1197	285	WP_031378525.1	MULTISPECIES: hypothetical protein [Bacillus]	100%	_	_	_	_	_	_	_	_	_	_	_	_	_	_	_	_	_	_
tig00000001_pilon_1198	204	WP_003155894.1	MULTISPECIES: hypothetical protein [Bacillus]	100%	sp|P45912|YQAO_BACSU	Uncharacterized protein YqaO OS=Bacillus subtilis (strain 168) GN=yqaO PE=4 SV=1	80%	279010.BL00999	YqaO	73%	_	_	NOG131031;NOG76744	_	_	_	_	_	_	_	_	_
tig00000001_pilon_1199	153	AEB24470.1	hypothetical protein BAMTA208_11525 [Bacillus amyloliquefaciens TA208]	100%	_	_	_	_	_	_	_	_	_	_	_	_	_	_	_	_	_	_
tig00000001_pilon_12	957	WP_064107142.1	DUF1385 domain-containing protein [Bacillus velezensis]	100%	sp|P54515|YQHQ_BACSU	Uncharacterized protein YqhQ OS=Bacillus subtilis (strain 168) GN=yqhQ PE=4 SV=2	93%	326423.RBAM_022810	YqhQ	100%	COG3872	_	_		GO:0005886|plasma membrane;GO:0016021|integral component of membrane	_	_	_	_	_	_	_
tig00000001_pilon_120	228	_	_	_	_	_	_	_	_	_	_	_	_	_	_	_	_	_	_	_	_	_
tig00000001_pilon_1200	429	WP_017417484.1	MULTISPECIES: RusA family crossover junction endodeoxyribonuclease [Bacillus]	100%	sp|P45911|YQAN_BACSU	Uncharacterized protein YqaN OS=Bacillus subtilis (strain 168) GN=yqaN PE=4 SV=1	92%	66692.ABC2846	hypothetical protein	66%	COG4570	_	_	GO:0006281|DNA repair;GO:0006310|DNA recombination		GO:0000287|magnesium ion binding	_	_	_	_	_	_
tig00000001_pilon_1201	144	WP_014470586.1	MULTISPECIES: hypothetical protein [Bacillus amyloliquefaciens group]	100%	sp|C0H455|YQZO_BACSU	Uncharacterized protein YqzO OS=Bacillus subtilis (strain 168) GN=yqzO PE=4 SV=1	79%	_	_	_	_	_	_	_	_	_	_	_	_	_	_	_
tig00000001_pilon_1202	528	AEB24474.1	hypothetical protein BAMTA208_11545 [Bacillus amyloliquefaciens TA208]	100%	sp|P45910|YQAM_BACSU	Uncharacterized protein YqaM OS=Bacillus subtilis (strain 168) GN=yqaM PE=4 SV=1	85%	326423.RBAM_012540	hypothetical protein	83%	COG1484	_	_	GO:0006270|DNA replication initiation;GO:0006271|DNA strand elongation involved in DNA replication;GO:0006275|regulation of DNA replication	GO:0005737|cytoplasm;GO:0005886|plasma membrane	GO:0003688|DNA replication origin binding;GO:0005524|ATP binding	_	_	_	_	_	_
tig00000001_pilon_1203	708	WP_031378523.1	MULTISPECIES: hypothetical protein [Bacillus]	100%	sp|P45909|YQAL_BACSU	Uncharacterized protein YqaL OS=Bacillus subtilis (strain 168) GN=yqaL PE=4 SV=1	82%	279010.BL01001	YqaL	67%	_	_	NOG84449	_	_	_	_	_	_	_	_	_
tig00000001_pilon_1204	189	WP_014470589.1	MULTISPECIES: hypothetical protein [Bacillus]	100%	_	_	_	_	_	_	_	_	_	_	_	_	_	_	_	_	_	_
tig00000001_pilon_1205	798	AJK64914.1	hypothetical protein KHU1_0947 [Bacillus amyloliquefaciens KHG19]	99%	_	_	_	431943.CKL_0417	hypothetical protein	60%	_	_	NOG12604	_	_	_	_	_	_	_	_	_
tig00000001_pilon_1206	918	WP_031378521.1	MULTISPECIES: hypothetical protein [Bacillus]	100%	_	_	_	458233.MCCL_0909	hypothetical protein	66%	_	_	NOG247086	_	_	_	_	_	_	_	_	_
tig00000001_pilon_1207	189	WP_031378520.1	MULTISPECIES: hypothetical protein [Bacillus]	100%	_	_	_	_	_	_	_	_	_	_	_	_	_	_	_	_	_	_
tig00000001_pilon_1208	204	WP_031378519.1	MULTISPECIES: hypothetical protein [Bacillus]	100%	sp|P45906|YQAI_BACSU	Uncharacterized protein YqaI OS=Bacillus subtilis (strain 168) GN=yqaI PE=1 SV=2	85%	_	_	_	_	_	_	_	_	_	_	_	_	_	_	_
tig00000001_pilon_1209	258	WP_017417478.1	MULTISPECIES: hypothetical protein [Bacillus]	100%	sp|P45905|YQAH_BACSU	Uncharacterized protein YqaH OS=Bacillus subtilis (strain 168) GN=yqaH PE=4 SV=1	86%	_	_	_	_	_	_	_	_	_	_	_	_	_	_	_
tig00000001_pilon_121	921	WP_007409397.1	MULTISPECIES: aldo/keto reductase [Bacillus]	100%	sp|P54569|YQKF_BACSU	Uncharacterized oxidoreductase YqkF OS=Bacillus subtilis (strain 168) GN=yqkF PE=3 SV=1	91%	326423.RBAM_021750	YqkF	100%	COG0667	_	_	GO:0005975|carbohydrate metabolic process;GO:0006081|cellular aldehyde metabolic process;GO:0006805|xenobiotic metabolic process;GO:0006813|potassium ion transport;GO:0008202|steroid metabolic process;GO:0019439|aromatic compound catabolic process;GO:0019853|L-ascorbic acid biosynthetic process;GO:0044597|daunorubicin metabolic process;GO:0044598|doxorubicin metabolic process;GO:0045122|aflatoxin…	GO:0005737|cytoplasm;GO:0005794|Golgi apparatus;GO:0005829|cytosol;GO:0005886|plasma membrane;GO:0009506|plasmodesma;GO:0009507|chloroplast;GO:0009535|chloroplast thylakoid membrane;GO:0009941|chloroplast envelope;GO:0010287|plastoglobule;GO:0016020|membrane;GO:0070062|extracellular exosome	GO:0004032|alditol:NADP+ 1-oxidoreductase activity;GO:0004033|aldo-keto reductase (NADP) activity;GO:0005244|voltage-gated ion channel activity;GO:0008106|alcohol dehydrogenase (NADP+) activity;GO:0009055|electron transfer activity;GO:0016491|oxidoreductase activity;GO:0016616|oxidoreductase activity, acting on the CH-OH group of donors, NAD or NADP as acceptor;GO:0019119|phenanthrene-9,10-epoxid…	_	_	_	_	_	_
tig00000001_pilon_1210	573	WP_003155916.1	MULTISPECIES: XRE family transcriptional regulator [Bacillus]	100%	sp|P45904|YQAG_BACSU	Uncharacterized HTH-type transcriptional regulator YqaG OS=Bacillus subtilis (strain 168) GN=yqaG PE=4 SV=1	90%	_	_	_	_	_	_	GO:0006351|transcription, DNA-templated;GO:0006355|regulation of transcription, DNA-templated		GO:0043565|sequence-specific DNA binding	_	_	_	_	_	_
tig00000001_pilon_1211	729	WP_031378518.1	MULTISPECIES: phage regulatory protein [Bacillus]	100%	sp|P45197|Y1412_HAEIN	Uncharacterized protein HI_1412 OS=Haemophilus influenzae (strain ATCC 51907 / DSM 11121 / KW20 / Rd) GN=HI_1412 PE=4 SV=1	58%	358681.BBR47_29070	hypothetical protein	60%	COG3646	_	_	_	_	_	ko:K07741	antB		_	_	_
tig00000001_pilon_1212	195	WP_007408621.1	MULTISPECIES: DNA-binding protein [Bacillus]	100%	_	_	_	_	_	_	_	_	_	_	_	_	_	_	_	_	_	_
tig00000001_pilon_1213	225	WP_040221655.1	MULTISPECIES: XRE family transcriptional regulator [Bacillus]	100%	_	_	_	272626.lin1761	hypothetical protein	70%	_	_	NOG242433	_	_	_	ko:K07729	K07729		_	_	_
tig00000001_pilon_1214	375	WP_015239592.1	MULTISPECIES: XRE family transcriptional regulator [Bacillus]	94%	sp|P23789|XRE_BACSU	HTH-type transcriptional regulator Xre OS=Bacillus subtilis (strain 168) GN=xre PE=1 SV=1	55%	358681.BBR47_11260	putative DNA-binding protein	63%	COG1396	_	NOG126777;NOG75023	GO:0006351|transcription, DNA-templated;GO:0006355|regulation of transcription, DNA-templated		GO:0043565|sequence-specific DNA binding	_	_	_	_	_	_
tig00000001_pilon_1215	978	WP_007408625.1	MULTISPECIES: hypothetical protein [Bacillus]	100%	_	_	_	188937.MA3844	hypothetical protein	55%	_	_	NOG45753	_	_	_	_	_	_	_	_	_
tig00000001_pilon_1216	522	WP_031378515.1	MULTISPECIES: ImmA/IrrE family metallo-endopeptidase [Bacillus]	100%	sp|P39780|XKDA_BACSU	Phage-like element PBSX protein XkdA OS=Bacillus subtilis (strain 168) GN=xkdA PE=4 SV=4	71%	279010.BL03749	phage related gene	73%	_	_	NOG16346	_	_	_	_	_	_	_	_	_
tig00000001_pilon_1217	1230	WP_040221650.1	site-specific integrase [Bacillus sp. BH072]	100%	sp|P20709|VINT_BPL54	Integrase OS=Staphylococcus phage L54a GN=int PE=3 SV=1	45%	420246.GTNG_0752	DNA integration/recombination/invertion protein	57%	COG0582	_	_	GO:0006310|DNA recombination;GO:0015074|DNA integration;GO:0044826|viral genome integration into host DNA;GO:0046718|viral entry into host cell;GO:0075713|establishment of integrated proviral latency	GO:0005829|cytosol	GO:0003677|DNA binding;GO:0008979|prophage integrase activity;GO:0016740|transferase activity;GO:0016787|hydrolase activity	ko:K14059	int		_	_	_
tig00000001_pilon_1218	663	WP_071347040.1	hypothetical protein [Bacillus amyloliquefaciens]	100%	_	_	_	_	_	_	_	_	_	_	_	_	_	_	_	_	_	_
tig00000001_pilon_1219	243	WP_041481751.1	MULTISPECIES: hypothetical protein [Bacillus amyloliquefaciens group]	100%	_	_	_	_	_	_	_	_	_	_	_	_	_	_	_	_	_	_
tig00000001_pilon_122	123	WP_003153315.1	MULTISPECIES: Z-ring formation inhibitor MciZ [Bacillus]	100%	_	_	_	_	_	_	_	_	_	_	_	_	_	_	_	_	_	_
tig00000001_pilon_1220	174	WP_041481985.1	hypothetical protein [Bacillus amyloliquefaciens]	96%	_	_	_	_	_	_	_	_	_	_	_	_	_	_	_	_	_	_
tig00000001_pilon_1221	234	WP_014470865.1	MULTISPECIES: hypothetical protein [Bacillus subtilis group]	100%	_	_	_	_	_	_	_	_	_	_	_	_	_	_	_	_	_	_
tig00000001_pilon_1222	396	WP_065521152.1	hypothetical protein [Bacillus amyloliquefaciens]	98%	_	_	_	_	_	_	_	_	_	_	_	_	_	_	_	_	_	_
tig00000001_pilon_1223	312	WP_031378851.1	MULTISPECIES: hypothetical protein [Bacillus amyloliquefaciens group]	100%	_	_	_	_	_	_	_	_	_	_	_	_	_	_	_	_	_	_
tig00000001_pilon_1224	228	WP_050807607.1	MULTISPECIES: XRE family transcriptional regulator [Bacillus subtilis group]	100%	sp|O31936|YOPB_BACSU	SPBc2 prophage-derived uncharacterized protein YopB OS=Bacillus subtilis (strain 168) GN=yopB PE=4 SV=1	71%	_	_	_	_	_	_			GO:0043565|sequence-specific DNA binding	ko:K07727	K07727		_	_	_
tig00000001_pilon_1225	303	WP_014417471.1	MULTISPECIES: hypothetical protein [Bacillus]	98%	_	_	_	_	_	_	_	_	_	_	_	_	_	_	_	_	_	_
tig00000001_pilon_1226	336	WP_053573503.1	MULTISPECIES: hypothetical protein [Bacillus amyloliquefaciens group]	95%	_	_	_	_	_	_	_	_	_	_	_	_	_	_	_	_	_	_
tig00000001_pilon_1227	735	WP_071347046.1	hypothetical protein [Bacillus amyloliquefaciens]	99%	_	_	_	444177.Bsph_3826	hypothetical protein	79%	_	_	NOG149640	_	_	_	_	_	_	_	_	_
tig00000001_pilon_1228	2631	WP_085342379.1	hypothetical protein [Bacillus velezensis]	99%	sp|O31978|YOMG_BACSU	SPBc2 prophage-derived uncharacterized protein YomG OS=Bacillus subtilis (strain 168) GN=yomG PE=4 SV=1	71%	176279.SERP1642	hypothetical protein	50%	COG4926	_	_	_	_	_	_	_	_	_	_	_
tig00000001_pilon_1229	6879	PJN86119.1	phage tail tape measure protein [Bacillus velezensis]	98%	sp|O64046|TMP_BPSPB	Probable tape measure protein OS=Bacillus phage SPbeta GN=yomI PE=3 SV=1	78%	279010.BL03345	YjbJ	82%	COG0741	_	_	GO:0000270|peptidoglycan metabolic process;GO:0000920|cell separation after cytokinesis;GO:0001896|autolysis;GO:0009253|peptidoglycan catabolic process;GO:0019835|cytolysis;GO:0042742|defense response to bacterium;GO:0045227|capsule polysaccharide biosynthetic process;GO:0051672|catabolism by organism of cell wall peptidoglycan in other organism;GO:0071555|cell wall organization;GO:0085027|entry …	GO:0005886|plasma membrane;GO:0009274|peptidoglycan-based cell wall;GO:0009279|cell outer membrane;GO:0016020|membrane;GO:0016021|integral component of membrane;GO:0019012|virion;GO:0030288|outer membrane-bounded periplasmic space;GO:0039641|viral inner membrane;GO:0042597|periplasmic space;GO:0055036|virion membrane	GO:0003796|lysozyme activity;GO:0004175|endopeptidase activity;GO:0004222|metalloendopeptidase activity;GO:0004553|hydrolase activity, hydrolyzing O-glycosyl compounds;GO:0008237|metallopeptidase activity;GO:0008932|lytic endotransglycosylase activity;GO:0008933|lytic transglycosylase activity;GO:0016829|lyase activity;GO:0016837|carbon-oxygen lyase activity, acting on polysaccharides;GO:0046872|…	_	_	_	_	_	_
tig00000001_pilon_123	558	ABS74535.1	NudF [Bacillus velezensis FZB42]	100%	sp|P54570|ADPP_BACSU	ADP-ribose pyrophosphatase OS=Bacillus subtilis (strain 168) GN=nudF PE=1 SV=1	96%	326423.RBAM_021740	NudF	100%	COG0494	_	_	GO:0006139|nucleobase-containing compound metabolic process;GO:0006338|chromatin remodeling;GO:0009117|nucleotide metabolic process;GO:0009191|ribonucleoside diphosphate catabolic process;GO:0019303|D-ribose catabolic process;GO:0034656|nucleobase-containing small molecule catabolic process;GO:1990966|ATP generation from poly-ADP-D-ribose	GO:0005622|intracellular;GO:0005634|nucleus;GO:0005829|cytosol;GO:0070062|extracellular exosome	GO:0000287|magnesium ion binding;GO:0016779|nucleotidyltransferase activity;GO:0016787|hydrolase activity;GO:0016818|hydrolase activity, acting on acid anhydrides, in phosphorus-containing anhydrides;GO:0017110|nucleoside-diphosphatase activity;GO:0019144|ADP-sugar diphosphatase activity;GO:0030515|snoRNA binding;GO:0042803|protein homodimerization activity;GO:0044715|8-oxo-dGDP phosphatase activ…	ko:K01515	nudF	path:ko00230	_	_	_
tig00000001_pilon_1230	339	WP_025649601.1	MULTISPECIES: hypothetical protein [Bacillus amyloliquefaciens group]	100%	_	_	_	_	_	_	_	_	_	_	_	_	_	_	_	_	_	_
tig00000001_pilon_1231	318	WP_025649600.1	MULTISPECIES: hypothetical protein [Bacillus amyloliquefaciens group]	100%	_	_	_	_	_	_	_	_	_	_	_	_	_	_	_	_	_	_
tig00000001_pilon_1232	147	CCG49141.1	hypothetical protein BANAU_1120 [Bacillus velezensis YAU B9601-Y2]	100%	_	_	_	_	_	_	_	_	_	_	_	_	_	_	_	_	_	_
tig00000001_pilon_1233	819	WP_095284217.1	P22 coat protein - protein 5 domain protein [Bacillus velezensis]	100%	_	_	_	316274.Haur_0657	hypothetical protein	59%	_	_	NOG150718	_	_	_	_	_	_	_	_	_
tig00000001_pilon_1234	600	WP_014417464.1	MULTISPECIES: DUF4355 domain-containing protein [Bacillus amyloliquefaciens group]	100%	_	_	_	279010.BL00978	hypothetical protein	70%	_	_	NOG259824	_	_	_	_	_	_	_	_	_
tig00000001_pilon_1235	1335	WP_014417463.1	MULTISPECIES: phage portal protein [Bacillus amyloliquefaciens group]	100%	_	_	_	_	_	_	_	_	_	_	_	_	_	_	_	_	_	_
tig00000001_pilon_1236	1758	WP_014417462.1	MULTISPECIES: hypothetical protein [Bacillus amyloliquefaciens group]	100%	_	_	_	212717.CTC01556	hypothetical protein	58%	_	_	NOG47988	_	_	_	_	_	_	_	_	_
tig00000001_pilon_1237	564	WP_014417461.1	MULTISPECIES: recombinase family protein [Bacillus amyloliquefaciens group]	100%	sp|O35034|YEFC_BACSU	Resolvase homolog YefC OS=Bacillus subtilis (strain 168) GN=yefC PE=3 SV=2	84%	314315.LSA0076	putative DNA invertase (Plasmidic resolvase)	74%	COG1961	_	_	GO:0006310|DNA recombination;GO:0015074|DNA integration;GO:0046718|viral entry into host cell;GO:0098678|viral tropism switching	GO:0030430|host cell cytoplasm	GO:0000150|recombinase activity;GO:0003677|DNA binding;GO:0016787|hydrolase activity;GO:0016874|ligase activity	_	_	_	_	_	_
tig00000001_pilon_1238	408	WP_014417460.1	MULTISPECIES: hypothetical protein [Bacillus amyloliquefaciens group]	100%	_	_	_	_	_	_	_	_	_	_	_	_	_	_	_	_	_	_
tig00000001_pilon_1239	213	WP_071347055.1	MULTISPECIES: DNA-binding protein [Bacillus amyloliquefaciens group]	100%	_	_	_	198094.BA_3761	hypothetical protein	77%	_	_	NOG121000	_	_	_	_	_	_	_	_	_
tig00000001_pilon_124	1164	WP_042635319.1	MULTISPECIES: TIGR00375 family protein [Bacillus amyloliquefaciens group]	100%	sp|P38423|YQXK_BACSU	Uncharacterized protein YqxK OS=Bacillus subtilis (strain 168) GN=yqxK PE=4 SV=3	87%	326423.RBAM_021730	YqxK	99%	COG1379	_	_	GO:0016539|intein-mediated protein splicing		GO:0003824|catalytic activity;GO:0004519|endonuclease activity	_	_	_	_	_	_
tig00000001_pilon_1240	150	ERH55262.1	hypothetical protein O205_21435 [Bacillus amyloliquefaciens EGD-AQ14]	100%	_	_	_	_	_	_	_	_	_	_	_	_	_	_	_	_	_	_
tig00000001_pilon_1241	474	WP_071347056.1	hypothetical protein [Bacillus amyloliquefaciens]	100%	sp|O31969|YOMO_BACSU	SPBc2 prophage-derived uncharacterized protein YomO OS=Bacillus subtilis (strain 168) GN=yomO PE=4 SV=1	66%	_	_	_	_	_	_	_	_	_	_	_	_	_	_	_
tig00000001_pilon_1242	159	WP_014417684.1	MULTISPECIES: XkdX family protein [Bacillus amyloliquefaciens group]	100%	_	_	_	_	_	_	_	_	_	_	_	_	_	_	_	_	_	_
tig00000001_pilon_1243	270	WP_095284230.1	hypothetical protein [Bacillus velezensis]	97%	_	_	_	_	_	_	_	_	_	_	_	_	_	_	_	_	_	_
tig00000001_pilon_1244	1308	WP_014417685.1	MULTISPECIES: hypothetical protein [Bacillus amyloliquefaciens group]	100%	sp|O31966|YOMR_BACSU	SPBc2 prophage-derived uncharacterized protein YomR OS=Bacillus subtilis (strain 168) GN=yomR PE=4 SV=1	46%	315750.BPUM_2742	hypothetical protein	44%	_	_	NOG294535;NOG69781	_	_	_	_	_	_	_	_	_
tig00000001_pilon_1245	228	WP_071347060.1	hypothetical protein [Bacillus amyloliquefaciens]	99%	_	_	_	_	_	_	_	_	_	_	_	_	_	_	_	_	_	_
tig00000001_pilon_1246	588	WP_014417457.1	MULTISPECIES: hypothetical protein [Bacillus amyloliquefaciens group]	100%	sp|C0H440|YOUA_BACSU	SPBc2 prophage-derived uncharacterized protein YouA OS=Bacillus subtilis (strain 168) GN=youA PE=4 SV=1	57%	_	_	_	_	_	_	_	_	_	_	_	_	_	_	_
tig00000001_pilon_1247	786	WP_014417456.1	MULTISPECIES: hypothetical protein [Bacillus amyloliquefaciens group]	100%	sp|O31963|YOMU_BACSU	SPBc2 prophage-derived uncharacterized protein YomU OS=Bacillus subtilis (strain 168) GN=yomU PE=4 SV=1	68%	_	_	_	_	_	_	_	_	_	_	_	_	_	_	_
tig00000001_pilon_1248	714	WP_014417455.1	MULTISPECIES: hypothetical protein [Bacillus amyloliquefaciens group]	100%	sp|O31962|YOMV_BACSU	SPBc2 prophage-derived uncharacterized protein YomV OS=Bacillus subtilis (strain 168) GN=yomV PE=4 SV=1	63%	_	_	_	_	_	_	_	_	_	_	_	_	_	_	_
tig00000001_pilon_1249	477	WP_017417539.1	MULTISPECIES: hypothetical protein [Bacillus amyloliquefaciens group]	99%	sp|O31961|YOMW_BACSU	SPBc2 prophage-derived uncharacterized protein YomW OS=Bacillus subtilis (strain 168) GN=yomW PE=4 SV=1	64%	_	_	_	_	_	_	_	_	_	_	_	_	_	_	_
tig00000001_pilon_125	354	WP_032873211.1	MULTISPECIES: XRE family transcriptional regulator [Bacillus subtilis group]	100%	sp|Q07683|ANSR_BACSU	HTH-type transcriptional regulator AnsR OS=Bacillus subtilis (strain 168) GN=ansR PE=4 SV=1	84%	326423.RBAM_021720	AnsR	97%	COG1396	_	_	GO:0006351|transcription, DNA-templated;GO:0006355|regulation of transcription, DNA-templated		GO:0043565|sequence-specific DNA binding	_	_	_	_	_	_
tig00000001_pilon_1250	147	CCG49129.1	hypothetical protein BANAU_1107 [Bacillus velezensis YAU B9601-Y2]	100%	_	_	_	_	_	_	_	_	_	_	_	_	_	_	_	_	_	_
tig00000001_pilon_1251	177	OBR32252.1	hypothetical protein SRCM100731_02242 [Bacillus velezensis]	100%	_	_	_	_	_	_	_	_	_	_	_	_	_	_	_	_	_	_
tig00000001_pilon_1252	219	WP_014417453.1	MULTISPECIES: transcriptional regulator [Bacillus amyloliquefaciens group]	100%	_	_	_	_	_	_	_	_	_	_	_	_	_	_	_	_	_	_
tig00000001_pilon_1253	2991	WP_017417537.1	MULTISPECIES: hypothetical protein [Bacillus amyloliquefaciens group]	99%	sp|O31945|YONO_BACSU	SPBc2 prophage-derived uncharacterized protein YonO OS=Bacillus subtilis (strain 168) GN=yonO PE=4 SV=1	62%	290402.Cbei_1353	hypothetical protein	42%	_	_	NOG14641	_	_	_	_	_	_	_	_	_
tig00000001_pilon_1254	999	EKF35085.1	hypothetical protein BA1_12114 [Bacillus xiamenensis]	73%	_	_	_	_	_	_	_	_	_	_	_	_	_	_	_	_	_	_
tig00000001_pilon_1255	513	WP_053574187.1	MULTISPECIES: hypothetical protein [Bacillus amyloliquefaciens group]	100%	_	_	_	_	_	_	_	_	_	_	_	_	_	_	_	_	_	_
tig00000001_pilon_1256	135	ERH52318.1	hypothetical protein O205_13020 [Bacillus amyloliquefaciens EGD-AQ14]	100%	_	_	_	_	_	_	_	_	_	_	_	_	_	_	_	_	_	_
tig00000001_pilon_1257	963	WP_065521120.1	hypothetical protein [Bacillus amyloliquefaciens]	100%	_	_	_	_	_	_	_	_	_	_	_	_	_	_	_	_	_	_
tig00000001_pilon_1258	225	WP_017695705.1	MULTISPECIES: DNA-binding protein [Bacillus subtilis group]	100%	_	_	_	_	_	_	_	_	_	_	_	_	_	_	_	_	_	_
tig00000001_pilon_1259	663	WP_021495002.1	XRE family transcriptional regulator [Bacillus amyloliquefaciens]	100%	_	_	_	_	_	_	_	_	_	_	_	_	_	_	_	_	_	_
tig00000001_pilon_126	990	WP_003153321.1	MULTISPECIES: type I asparaginase [Bacillus]	100%	sp|P26900|ASPG1_BACSU	L-asparaginase 1 OS=Bacillus subtilis (strain 168) GN=ansA PE=2 SV=1	96%	326423.RBAM_021710	AnsA	100%	COG0252	_	_	GO:0006412|translation;GO:0006450|regulation of translational fidelity;GO:0006520|cellular amino acid metabolic process;GO:0006528|asparagine metabolic process;GO:0033345|asparagine catabolic process via L-aspartate	GO:0005737|cytoplasm;GO:0005829|cytosol	GO:0004067|asparaginase activity;GO:0005524|ATP binding;GO:0016874|ligase activity;GO:0042802|identical protein binding	ko:K01424	E3.5.1.1, ansA, ansB	path:ko00250;path:ko00460;path:ko01100;path:ko01110	_	_	_
tig00000001_pilon_1260	1131	WP_017695703.1	MULTISPECIES: site-specific integrase [Bacillus subtilis group]	100%	sp|Q8R890|XERCL_CALS4	Tyrosine recombinase XerC-like OS=Caldanaerobacter subterraneus subsp. tengcongensis (strain DSM 15242 / JCM 11007 / NBRC 100824 / MB4) GN=TTE2127 PE=3 SV=1	50%	315730.BcerKBAB4_1187	integrase family protein	62%	COG0582	_	_	GO:0006310|DNA recombination;GO:0007049|cell cycle;GO:0007059|chromosome segregation;GO:0015074|DNA integration;GO:0051301|cell division	GO:0005737|cytoplasm	GO:0003677|DNA binding	_	_	_	_	_	_
tig00000001_pilon_1261	1176	WP_052827270.1	MULTISPECIES: cystathionine gamma-synthase [Bacillus]	100%	sp|O31632|METC_BACSU	Cystathionine beta-lyase MetC OS=Bacillus subtilis (strain 168) GN=metC PE=1 SV=1	94%	326423.RBAM_011940	cystathionine beta-lyase	100%	COG0626	_	_	GO:0000096|sulfur amino acid metabolic process;GO:0000098|sulfur amino acid catabolic process;GO:0001887|selenium compound metabolic process;GO:0006534|cysteine metabolic process;GO:0006749|glutathione metabolic process;GO:0008284|positive regulation of cell proliferation;GO:0008285|negative regulation of cell proliferation;GO:0009086|methionine biosynthetic process;GO:0018272|protein-pyridoxal-5…	GO:0005737|cytoplasm;GO:0005829|cytosol;GO:0005886|plasma membrane;GO:0009507|chloroplast;GO:0009570|chloroplast stroma;GO:0070062|extracellular exosome	GO:0003962|cystathionine gamma-synthase activity;GO:0004121|cystathionine beta-lyase activity;GO:0004123|cystathionine gamma-lyase activity;GO:0005516|calmodulin binding;GO:0016846|carbon-sulfur lyase activity;GO:0018826|methionine gamma-lyase activity;GO:0030170|pyridoxal phosphate binding;GO:0042802|identical protein binding;GO:0044540|L-cystine L-cysteine-lyase (deaminating);GO:0047982|homocys…	ko:K01760	metC	path:ko00270;path:ko00450;path:ko01100;path:ko01110;path:ko01230	_	_	_
tig00000001_pilon_1262	1122	WP_007610693.1	MULTISPECIES: cystathionine gamma-synthase [Bacillus]	100%	sp|O31631|METI_BACSU	Cystathionine gamma-synthase/O-acetylhomoserine (thiol)-lyase OS=Bacillus subtilis (strain 168) GN=metI PE=1 SV=1	95%	326423.RBAM_011930	cystathionine gamma-synthase	100%	COG0626	_	_	GO:0000096|sulfur amino acid metabolic process;GO:0000098|sulfur amino acid catabolic process;GO:0001887|selenium compound metabolic process;GO:0006534|cysteine metabolic process;GO:0006749|glutathione metabolic process;GO:0008284|positive regulation of cell proliferation;GO:0008285|negative regulation of cell proliferation;GO:0009086|methionine biosynthetic process;GO:0018272|protein-pyridoxal-5…	GO:0005737|cytoplasm;GO:0005783|endoplasmic reticulum;GO:0005829|cytosol;GO:0005886|plasma membrane;GO:0070062|extracellular exosome	GO:0003962|cystathionine gamma-synthase activity;GO:0004121|cystathionine beta-lyase activity;GO:0004123|cystathionine gamma-lyase activity;GO:0005516|calmodulin binding;GO:0016846|carbon-sulfur lyase activity;GO:0030170|pyridoxal phosphate binding;GO:0042802|identical protein binding;GO:0044540|L-cystine L-cysteine-lyase (deaminating);GO:0047982|homocysteine desulfhydrase activity;GO:0080146|L-c…	ko:K01739	metB	path:ko00270;path:ko00450;path:ko00920;path:ko01100;path:ko01110;path:ko01130;path:ko01230	_	_	_
tig00000001_pilon_1263	723	WP_045207132.1	esterase family protein [Bacillus velezensis]	100%	sp|O31630|YJCH_BACSU	Uncharacterized protein YjcH OS=Bacillus subtilis (strain 168) GN=yjcH PE=4 SV=1	84%	326423.RBAM_011920	YcjH	100%	COG2382	_	_	_	_	_	_	_	_	_	_	_
tig00000001_pilon_1264	516	WP_045207131.1	hypothetical protein [Bacillus velezensis]	99%	sp|A7Z3H9|Y1191_BACVZ	Putative phosphoesterase RBAM_011910 OS=Bacillus velezensis (strain DSM 23117 / BGSC 10A6 / FZB42) GN=RBAM_011910 PE=3 SV=1	99%	326423.RBAM_011910	hypothetical protein	99%	COG1514	_	_			GO:0016787|hydrolase activity	_	_	_	_	_	_
tig00000001_pilon_1265	432	WP_007610689.1	MULTISPECIES: GNAT family N-acetyltransferase [Bacillus]	100%	sp|O31628|YJCF_BACSU	Uncharacterized N-acetyltransferase YjcF OS=Bacillus subtilis (strain 168) GN=yjcF PE=1 SV=1	90%	326423.RBAM_011900	YjcF	99%	COG0454	_	_			GO:0008080|N-acetyltransferase activity;GO:0016747|transferase activity, transferring acyl groups other than amino-acyl groups	_	_	_	_	_	_
tig00000001_pilon_1266	234	WP_007409078.1	MULTISPECIES: AbrB family transcriptional regulator [Bacillus]	100%	_	_	_	326423.RBAM_011890	AbrB-like protein	100%	COG2002	_	NOG74995	_	_	_	_	_	_	_	_	_
tig00000001_pilon_1267	738	WP_007409079.1	MULTISPECIES: ABC transporter ATP-binding protein [Bacillus]	100%	sp|Q8XXY9|NODI_RALSO	Nod factor export ATP-binding protein I OS=Ralstonia solanacearum (strain GMI1000) GN=nodI PE=3 SV=1	60%	326423.RBAM_011880	ABC transporter ATP-binding protein	100%	COG1131	_	_	GO:0006357|regulation of transcription by RNA polymerase II;GO:0006629|lipid metabolic process;GO:0006638|neutral lipid metabolic process;GO:0006810|transport;GO:0006855|drug transmembrane transport;GO:0006869|lipid transport;GO:0009877|nodulation;GO:0032383|regulation of intracellular cholesterol transport;GO:0042493|response to drug;GO:0042632|cholesterol homeostasis;GO:0043215|daunorubicin tra…	GO:0005615|extracellular space;GO:0005618|cell wall;GO:0005764|lysosome;GO:0005765|lysosomal membrane;GO:0005768|endosome;GO:0005783|endoplasmic reticulum;GO:0005789|endoplasmic reticulum membrane;GO:0005815|microtubule organizing center;GO:0005886|plasma membrane;GO:0009898|cytoplasmic side of plasma membrane;GO:0010008|endosome membrane;GO:0016020|membrane;GO:0016021|integral component of membr…	GO:0000166|nucleotide binding;GO:0005215|transporter activity;GO:0005319|lipid transporter activity;GO:0005524|ATP binding;GO:0005525|GTP binding;GO:0015562|efflux transmembrane transporter activity;GO:0016887|ATPase activity;GO:0042626|ATPase activity, coupled to transmembrane movement of substances	ko:K01990	ABC-2.A		_	_	_
tig00000001_pilon_1268	723	WP_088462279.1	ABC transporter permease [Bacillus velezensis]	100%	_	_	_	326423.RBAM_011870	putative ABC-type multidrug transport system, permease	99%	_	_	NOG136767	_	_	_	ko:K01992	ABC-2.P		_	_	_
tig00000001_pilon_1269	750	WP_088462280.1	subclass B1 metallo-beta-lactamase [Bacillus velezensis]	100%	sp|P04190|BLA2_BACCE	Metallo-beta-lactamase type 2 OS=Bacillus cereus GN=blm PE=1 SV=1	77%	326423.RBAM_011860	Blm	100%	_	_	NOG84004	GO:0017001|antibiotic catabolic process;GO:0046677|response to antibiotic	GO:0042597|periplasmic space	GO:0008270|zinc ion binding;GO:0008800|beta-lactamase activity	ko:K17837	bla2, blm, ccrA, blaB	path:ko01501	_	_	_
tig00000001_pilon_127	1428	WP_003153322.1	MULTISPECIES: aspartate ammonia-lyase [Bacillus]	100%	sp|P26899|ASPA_BACSU	Aspartate ammonia-lyase OS=Bacillus subtilis (strain 168) GN=ansB PE=3 SV=2	97%	326423.RBAM_021700	aspartate ammonia-lyase	100%	COG1027	_	_	GO:0006099|tricarboxylic acid cycle;GO:0006106|fumarate metabolic process;GO:0006108|malate metabolic process;GO:0006531|aspartate metabolic process;GO:0008652|cellular amino acid biosynthetic process;GO:0010756|positive regulation of plasminogen activation	GO:0005739|mitochondrion;GO:0005829|cytosol;GO:0016020|membrane;GO:0045239|tricarboxylic acid cycle enzyme complex	GO:0004333|fumarate hydratase activity;GO:0008797|aspartate ammonia-lyase activity	ko:K01744	aspA	path:ko00250;path:ko01100	_	_	_
tig00000001_pilon_1270	255	WP_032874485.1	MULTISPECIES: hypothetical protein [Bacillus subtilis group]	100%	sp|C0H3Y9|YJZE_BACSU	Uncharacterized protein YjzE OS=Bacillus subtilis (strain 168) GN=yjzE PE=4 SV=1	75%	326423.RBAM_011850	hypothetical protein	98%	_	_	NOG223265	_	_	_	_	_	_	_	_	_
tig00000001_pilon_1271	2286	WP_088462281.1	ATP-dependent helicase [Bacillus velezensis]	100%	sp|O31626|YJCD_BACSU	Putative ATP-dependent DNA helicase YjcD OS=Bacillus subtilis (strain 168) GN=yjcD PE=1 SV=1	86%	326423.RBAM_011840	YjcD	99%	COG0210	_	_	GO:0006268|DNA unwinding involved in DNA replication;GO:0006281|DNA repair;GO:0006289|nucleotide-excision repair;GO:0006298|mismatch repair;GO:0006302|double-strand break repair;GO:0009314|response to radiation;GO:0009432|SOS response;GO:0009650|UV protection;GO:0031297|replication fork processing;GO:0032508|DNA duplex unwinding;GO:0040007|growth;GO:0051260|protein homooligomerization;GO:0060543|…	GO:0005618|cell wall;GO:0005737|cytoplasm;GO:0005829|cytosol;GO:0005886|plasma membrane;GO:0033202|DNA helicase complex	GO:0000287|magnesium ion binding;GO:0003677|DNA binding;GO:0003678|DNA helicase activity;GO:0004003|ATP-dependent DNA helicase activity;GO:0005524|ATP binding;GO:0008094|DNA-dependent ATPase activity;GO:0015616|DNA translocase activity;GO:0016887|ATPase activity;GO:0017116|single-stranded DNA-dependent ATP-dependent DNA helicase activity;GO:0032564|dATP binding;GO:0042802|identical protein bindin…	ko:K03657	uvrD, pcrA	path:ko03420;path:ko03430	_	_	_
tig00000001_pilon_1272	255	WP_003154986.1	MULTISPECIES: sporulation protein [Bacillus]	100%	sp|O31625|SPVIF_BACSU	Sporulation-specific transcription factor SpoVIF OS=Bacillus subtilis (strain 168) GN=spoVIF PE=4 SV=2	96%	326423.RBAM_011830	YjcC	100%	_	_	NOG15694	GO:0006351|transcription, DNA-templated;GO:0006355|regulation of transcription, DNA-templated;GO:0030435|sporulation resulting in formation of a cellular spore	GO:0005737|cytoplasm	_	_	_	_	_	_	_
tig00000001_pilon_1273	162	_	_	_	_	_	_	_	_	_	_	_	_	_	_	_	_	_	_	_	_	_
tig00000001_pilon_1274	198	WP_012117306.1	MULTISPECIES: hypothetical protein [Bacillus]	100%	_	_	_	326423.RBAM_011810	hypothetical protein	100%	_	_	NOG223465	_	_	_	_	_	_	_	_	_
tig00000001_pilon_1275	120	EIF12721.1	hypothetical protein MY7_1044 [Bacillus sp. 5B6]	100%	_	_	_	_	_	_	_	_	_	_	_	_	_	_	_	_	_	_
tig00000001_pilon_1276	357	WP_032875197.1	MULTISPECIES: DUF1360 domain-containing protein [Bacillus subtilis group]	100%	sp|O31623|YJCA_BACSU	Sporulation protein YjcA OS=Bacillus subtilis (strain 168) GN=yjcA PE=2 SV=1	84%	326423.RBAM_011800	YjcA	99%	_	_	NOG82971	GO:0030435|sporulation resulting in formation of a cellular spore	GO:0005886|plasma membrane;GO:0016021|integral component of membrane	_	_	_	_	_	_	_
tig00000001_pilon_1277	387	WP_014417436.1	MULTISPECIES: spore coat protein [Bacillus]	100%	sp|Q08309|COTV_BACSU	Spore coat protein V OS=Bacillus subtilis (strain 168) GN=cotV PE=1 SV=1	70%	326423.RBAM_011790	CotV	77%	_	_	NOG75124	GO:0030435|sporulation resulting in formation of a cellular spore	GO:0031160|spore wall	_	ko:K06340	cotV		_	_	_
tig00000001_pilon_1278	315	WP_038457653.1	MULTISPECIES: hypothetical protein [Bacillus subtilis group]	100%	sp|Q08310|COTW_BACSU	Spore coat protein W OS=Bacillus subtilis (strain 168) GN=cotW PE=1 SV=1	86%	326423.RBAM_011780	CotW	97%	_	_	NOG115825	GO:0030435|sporulation resulting in formation of a cellular spore	_	_	ko:K06341	cotW		_	_	_
tig00000001_pilon_1279	501	WP_014417434.1	MULTISPECIES: spore coat protein [Bacillus]	100%	sp|Q08313|COTX_BACSU	Spore coat protein X OS=Bacillus subtilis (strain 168) GN=cotX PE=1 SV=1	83%	326423.RBAM_011770	CotX	93%	_	_	NOG15752	GO:0030435|sporulation resulting in formation of a cellular spore	GO:0031160|spore wall	_	ko:K06342	cotX		_	_	_
tig00000001_pilon_128	1407	WP_007612350.1	MULTISPECIES: Na+/H+ antiporter NhaC [Bacillus]	100%	sp|P54571|MLEN_BACSU	Malate-2H(+)/Na(+)-lactate antiporter OS=Bacillus subtilis (strain 168) GN=mleN PE=1 SV=1	89%	326423.RBAM_021690	MleN	99%	COG1757	_	_	GO:0006814|sodium ion transport;GO:0006865|amino acid transport	GO:0005886|plasma membrane;GO:0016021|integral component of membrane	GO:0015297|antiporter activity	ko:K03315	nhaC		_	_	_
tig00000001_pilon_1280	483	WP_029973132.1	MULTISPECIES: spore coat protein [Bacillus subtilis group]	100%	sp|Q08311|COTY_BACSU	Spore coat protein Y OS=Bacillus subtilis (strain 168) GN=cotY PE=1 SV=1	94%	326423.RBAM_011760	CotY	99%	_	_	NOG47813;NOG79715	GO:0030435|sporulation resulting in formation of a cellular spore	GO:0031160|spore wall	_	ko:K06343	cotY		_	_	_
tig00000001_pilon_1281	444	WP_003154997.1	MULTISPECIES: spore coat protein [Bacillus]	100%	sp|Q08312|COTZ_BACSU	Spore coat protein Z OS=Bacillus subtilis (strain 168) GN=cotZ PE=1 SV=1	90%	326423.RBAM_011750	CotZ	100%	_	_	NOG47813;NOG79715	GO:0030435|sporulation resulting in formation of a cellular spore	GO:0031160|spore wall	_	ko:K06344	cotZ		_	_	_
tig00000001_pilon_1282	609	WP_015239581.1	MULTISPECIES: hypothetical protein [Bacillus amyloliquefaciens group]	99%	sp|O31622|COTO_BACSU	Spore coat protein O OS=Bacillus subtilis (strain 168) GN=cotO PE=4 SV=1	59%	326423.RBAM_011740	YjbX	100%	_	_	NOG78072	GO:0030435|sporulation resulting in formation of a cellular spore	GO:0031160|spore wall	_	_	_	_	_	_	_
tig00000001_pilon_1283	777	WP_003155001.1	MULTISPECIES: enoyl-[acyl-carrier-protein] reductase FabI [Bacillus]	100%	sp|P54616|FABI_BACSU	Enoyl-[acyl-carrier-protein] reductase [NADH] FabI OS=Bacillus subtilis (strain 168) GN=fabI PE=1 SV=2	98%	326423.RBAM_011730	enoyl-(acyl carrier protein) reductase	100%	COG0623	_	_	GO:0006633|fatty acid biosynthetic process;GO:0008610|lipid biosynthetic process;GO:0009102|biotin biosynthetic process;GO:0030497|fatty acid elongation;GO:0046677|response to antibiotic;GO:0051289|protein homotetramerization;GO:0070417|cellular response to cold	GO:0005829|cytosol;GO:0005886|plasma membrane;GO:0016020|membrane	GO:0000166|nucleotide binding;GO:0004318|enoyl-[acyl-carrier-protein] reductase (NADH) activity;GO:0016631|enoyl-[acyl-carrier-protein] reductase activity;GO:0042802|identical protein binding;GO:0047117|enoyl-[acyl-carrier-protein] reductase (NADPH, A-specific) activity;GO:0050661|NADP binding	ko:K00208	fabI	path:ko00061;path:ko00780;path:ko01100;path:ko01212	_	_	_
tig00000001_pilon_1284	813	WP_045207126.1	bifunctional hydroxymethylpyrimidine kinase/phosphomethylpyrimidine kinase [Bacillus velezensis]	100%	sp|O31620|THID_BACSU	Hydroxymethylpyrimidine/phosphomethylpyrimidine kinase OS=Bacillus subtilis (strain 168) GN=thiD PE=1 SV=1	88%	326423.RBAM_011720	phosphomethylpyrimidine kinase	99%	COG0351	_	_	GO:0009228|thiamine biosynthetic process;GO:0009229|thiamine diphosphate biosynthetic process;GO:0016310|phosphorylation	GO:0005829|cytosol;GO:0009507|chloroplast;GO:0009570|chloroplast stroma	GO:0004789|thiamine-phosphate diphosphorylase activity;GO:0005524|ATP binding;GO:0008478|pyridoxal kinase activity;GO:0008902|hydroxymethylpyrimidine kinase activity;GO:0008972|phosphomethylpyrimidine kinase activity;GO:0046872|metal ion binding	ko:K00941	thiD	path:ko00730;path:ko01100	_	_	_
tig00000001_pilon_1285	1011	WP_061862073.1	thiamine biosynthesis protein MoeB [Bacillus amyloliquefaciens]	99%	sp|O31619|THIF_BACSU	Sulfur carrier protein ThiS adenylyltransferase OS=Bacillus subtilis (strain 168) GN=thiF PE=3 SV=1	89%	326423.RBAM_011710	thiamine/molybdopterin biosynthesis ThiF/MoeB-like protein	99%	COG0476	_	_	GO:0001403|invasive growth in response to glucose limitation;GO:0002143|tRNA wobble position uridine thiolation;GO:0006535|cysteine biosynthetic process from serine;GO:0006777|Mo-molybdopterin cofactor biosynthetic process;GO:0006974|cellular response to DNA damage stimulus;GO:0007114|cell budding;GO:0008152|metabolic process;GO:0009228|thiamine biosynthetic process;GO:0009229|thiamine diphosphat…	GO:0005618|cell wall;GO:0005634|nucleus;GO:0005737|cytoplasm;GO:0005741|mitochondrial outer membrane;GO:0005829|cytosol;GO:0009507|chloroplast;GO:0016021|integral component of membrane	GO:0000287|magnesium ion binding;GO:0004792|thiosulfate sulfurtransferase activity;GO:0004842|ubiquitin-protein transferase activity;GO:0005524|ATP binding;GO:0008146|sulfotransferase activity;GO:0008270|zinc ion binding;GO:0008641|ubiquitin-like modifier activating enzyme activity;GO:0016779|nucleotidyltransferase activity;GO:0016782|transferase activity, transferring sulfur-containing groups;GO…	ko:K03148	thiF	path:ko00730;path:ko01100;path:ko04122	_	_	_
tig00000001_pilon_1286	765	WP_007409095.1	MULTISPECIES: thiazole synthase [Bacillus]	100%	sp|A7Z3F8|THIG_BACVZ	Thiazole synthase OS=Bacillus velezensis (strain DSM 23117 / BGSC 10A6 / FZB42) GN=thiG PE=3 SV=1	100%	326423.RBAM_011700	thiazole synthase; Required for the synthesis of the thiazole moiety of thiamine (By similarity)	100%	COG2022	_	_	GO:0009228|thiamine biosynthetic process;GO:0009229|thiamine diphosphate biosynthetic process	GO:0005737|cytoplasm	GO:0003824|catalytic activity;GO:0016740|transferase activity	ko:K03149	thiG	path:ko00730;path:ko01100	_	_	_
tig00000001_pilon_1287	204	WP_003155008.1	MULTISPECIES: thiamine biosynthesis protein ThiS [Bacillus]	100%	sp|O31617|THIS_BACSU	Sulfur carrier protein ThiS OS=Bacillus subtilis (strain 168) GN=thiS PE=1 SV=1	80%	326423.RBAM_011690	hypothetical protein	99%	COG2104	_	_	GO:0009228|thiamine biosynthetic process;GO:0009229|thiamine diphosphate biosynthetic process		GO:0000166|nucleotide binding	ko:K03154	thiS	path:ko04122	_	_	_
tig00000001_pilon_1288	1110	WP_045207124.1	glycine oxidase ThiO [Bacillus velezensis]	100%	sp|O31616|GLYOX_BACSU	Glycine oxidase OS=Bacillus subtilis (strain 168) GN=thiO PE=1 SV=1	83%	326423.RBAM_011680	GoxB	98%	COG0665	_	_	GO:0006072|glycerol-3-phosphate metabolic process;GO:0006520|cellular amino acid metabolic process;GO:0006579|amino-acid betaine catabolic process;GO:0009228|thiamine biosynthetic process;GO:0009229|thiamine diphosphate biosynthetic process;GO:0009635|response to herbicide;GO:0019478|D-amino acid catabolic process;GO:0019563|glycerol catabolic process;GO:0019608|nicotine catabolic process;GO:0019…	GO:0005737|cytoplasm;GO:0005739|mitochondrion;GO:0005759|mitochondrial matrix;GO:0005886|plasma membrane;GO:0009331|glycerol-3-phosphate dehydrogenase complex;GO:0016021|integral component of membrane	GO:0003723|RNA binding;GO:0005542|folic acid binding;GO:0008718|D-amino-acid dehydrogenase activity;GO:0016491|oxidoreductase activity;GO:0016740|transferase activity;GO:0043799|glycine oxidase activity;GO:0047865|dimethylglycine dehydrogenase activity;GO:0050622|glycine dehydrogenase (cyanide-forming) activity;GO:0050660|flavin adenine dinucleotide binding;GO:0052591|sn-glycerol-3-phosphate:ubiq…	ko:K03153	thiO	path:ko00730;path:ko01100	_	_	_
tig00000001_pilon_1289	618	CCG49095.1	transcriptional regulator TenI [Bacillus velezensis YAU B9601-Y2]	100%	sp|P25053|TENI_BACSU	Thiazole tautomerase OS=Bacillus subtilis (strain 168) GN=tenI PE=1 SV=1	84%	326423.RBAM_011670	transcriptional regulator TenI	100%	COG0352	_	_	GO:0009228|thiamine biosynthetic process;GO:0009229|thiamine diphosphate biosynthetic process	GO:0005737|cytoplasm	GO:0004789|thiamine-phosphate diphosphorylase activity;GO:0016853|isomerase activity;GO:0046872|metal ion binding	ko:K10810	tenI	path:ko00730;path:ko01100	_	_	_
tig00000001_pilon_129	1314	WP_007409402.1	MULTISPECIES: NAD-dependent malic enzyme [Bacillus]	100%	sp|P54572|MAO1_BACSU	Probable NAD-dependent malic enzyme 1 OS=Bacillus subtilis (strain 168) GN=yqkJ PE=3 SV=1	95%	326423.RBAM_021680	MleA	100%	COG0281	_	_	GO:0006108|malate metabolic process	GO:0005829|cytosol	GO:0004471|malate dehydrogenase (decarboxylating) (NAD+) activity;GO:0004473|malate dehydrogenase (decarboxylating) (NADP+) activity;GO:0008948|oxaloacetate decarboxylase activity;GO:0016746|transferase activity, transferring acyl groups;GO:0030145|manganese ion binding;GO:0046872|metal ion binding;GO:0051287|NAD binding	ko:K00027	ME2, sfcA, maeA	path:ko00620;path:ko01200;path:ko02020	_	_	_
tig00000001_pilon_1290	708	EIF12706.1	TenA [Bacillus sp. 5B6]	100%	sp|P25052|TENA_BACSU	Aminopyrimidine aminohydrolase OS=Bacillus subtilis (strain 168) GN=tenA PE=1 SV=1	91%	326423.RBAM_011660	TenA	100%	COG0819	_	_	GO:0009228|thiamine biosynthetic process;GO:0009229|thiamine diphosphate biosynthetic process	GO:0005829|cytosol	GO:0004789|thiamine-phosphate diphosphorylase activity;GO:0005524|ATP binding;GO:0008902|hydroxymethylpyrimidine kinase activity;GO:0008972|phosphomethylpyrimidine kinase activity;GO:0046872|metal ion binding;GO:0050334|thiaminase activity	ko:K03707	tenA	path:ko00730;path:ko01100	_	_	_
tig00000001_pilon_1291	1845	WP_007610641.1	MULTISPECIES: sodium:proton antiporter [Bacillus]	100%	sp|O31615|YJBQ_BACSU	Putative Na(+)/H(+) antiporter YjbQ OS=Bacillus subtilis (strain 168) GN=yjbQ PE=3 SV=1	94%	326423.RBAM_011650	YjbQ	100%	COG0475;COG0569	_	_	GO:0006623|protein targeting to vacuole;GO:0006813|potassium ion transport;GO:0006814|sodium ion transport;GO:0006885|regulation of pH;GO:0006950|response to stress;GO:0015672|monovalent inorganic cation transport;GO:0035725|sodium ion transmembrane transport;GO:0051595|response to methylglyoxal	GO:0005770|late endosome;GO:0005886|plasma membrane;GO:0005887|integral component of plasma membrane;GO:0016021|integral component of membrane	GO:0015081|sodium ion transmembrane transporter activity;GO:0015297|antiporter activity;GO:0015299|solute:proton antiporter activity;GO:0015503|glutathione-regulated potassium exporter activity;GO:0015643|toxic substance binding;GO:0019899|enzyme binding	ko:K03455	TC.KEF		_	_	_
tig00000001_pilon_1292	750	WP_007409101.1	MULTISPECIES: metallophosphatase [Bacillus]	100%	sp|A7Z3F2|PRPE_BACVZ	Bis(5'-nucleosyl)-tetraphosphatase PrpE [asymmetrical] OS=Bacillus velezensis (strain DSM 23117 / BGSC 10A6 / FZB42) GN=prpE PE=3 SV=1	100%	326423.RBAM_011640	bis(5'-nucleosyl)-tetraphosphatase PrpE; Asymmetrically hydrolyzes Ap4p to yield AMP and ATP [...]	100%	COG0639	_	_	GO:0006470|protein dephosphorylation	GO:0042763|intracellular immature spore	GO:0004081|bis(5'-nucleosyl)-tetraphosphatase (asymmetrical) activity;GO:0005525|GTP binding;GO:0008138|protein tyrosine/serine/threonine phosphatase activity;GO:0016151|nickel cation binding	_	_	_	_	_	_
tig00000001_pilon_1293	894	WP_038457642.1	MULTISPECIES: RluA family pseudouridine synthase [Bacillus]	100%	sp|O31613|YJBO_BACSU	Uncharacterized RNA pseudouridine synthase YjbO OS=Bacillus subtilis (strain 168) GN=yjbO PE=3 SV=1	84%	326423.RBAM_011630	YjbO	99%	COG0564	_	_	GO:0000027|ribosomal large subunit assembly;GO:0000154|rRNA modification;GO:0000455|enzyme-directed rRNA pseudouridine synthesis;GO:0001522|pseudouridine synthesis;GO:0006364|rRNA processing	GO:0005829|cytosol	GO:0003723|RNA binding;GO:0009982|pseudouridine synthase activity	ko:K06180	rluD		_	_	_
tig00000001_pilon_1294	801	WP_003155018.1	MULTISPECIES: NAD kinase [Bacillus]	100%	sp|O31612|NADK1_BACSU	NAD kinase 1 OS=Bacillus subtilis (strain 168) GN=ppnKA PE=1 SV=1	98%	326423.RBAM_011620	inorganic polyphosphate/ATP-NAD kinase; Catalyzes the phosphorylation of NAD to NADP. Utiliz [...]	100%	COG0061	_	_	GO:0006741|NADP biosynthetic process;GO:0006769|nicotinamide metabolic process;GO:0019674|NAD metabolic process	GO:0005737|cytoplasm	GO:0003951|NAD+ kinase activity;GO:0005524|ATP binding;GO:0008976|polyphosphate kinase activity;GO:0051287|NAD binding	ko:K00858	ppnK, NADK	path:ko00760;path:ko01100	_	_	_
tig00000001_pilon_1295	636	WP_007610625.1	MULTISPECIES: GTP pyrophosphokinase [Bacillus]	100%	sp|O31611|YJBM_BACSU	GTP pyrophosphokinase YjbM OS=Bacillus subtilis (strain 168) GN=yjbM PE=1 SV=1	97%	279010.BL03338	YjbM	95%	COG2357	_	_	GO:0015969|guanosine tetraphosphate metabolic process;GO:0015970|guanosine tetraphosphate biosynthetic process;GO:0042594|response to starvation	GO:0005618|cell wall;GO:0005886|plasma membrane	GO:0005524|ATP binding;GO:0005525|GTP binding;GO:0008728|GTP diphosphokinase activity;GO:0008893|guanosine-3',5'-bis(diphosphate) 3'-diphosphatase activity;GO:0016301|kinase activity;GO:0046872|metal ion binding	ko:K07816	E2.7.6.5X	path:ko00230	_	_	_
tig00000001_pilon_1296	366	WP_032874472.1	MULTISPECIES: hypothetical protein [Bacillus subtilis group]	99%	sp|A7Z3E8|Y1160_BACVZ	UPF0738 protein RBAM_011600 OS=Bacillus velezensis (strain DSM 23117 / BGSC 10A6 / FZB42) GN=RBAM_011600 PE=3 SV=1	98%	326423.RBAM_011600	YjbL	98%	_	_	NOG09330	_	_	_	_	_	_	_	_	_
tig00000001_pilon_1297	573	WP_021494986.1	MULTISPECIES: CYTH domain-containing protein [Bacillus]	100%	sp|O31609|YJBK_BACSU	Putative triphosphatase YjbK OS=Bacillus subtilis (strain 168) GN=yjbK PE=1 SV=1	82%	326423.RBAM_011590	YjbK	100%	COG4116	_	_			GO:0016787|hydrolase activity	_	_	_	_	_	_
tig00000001_pilon_1298	687	WP_082997841.1	lytic transglycosylase [Bacillus velezensis]	100%	sp|O31608|YJBJ_BACSU	Putative murein lytic transglycosylase YjbJ OS=Bacillus subtilis (strain 168) GN=yjbJ PE=3 SV=1	84%	326423.RBAM_011580	YjbJ	99%	COG0741	_	_	GO:0000270|peptidoglycan metabolic process;GO:0009253|peptidoglycan catabolic process;GO:0016998|cell wall macromolecule catabolic process;GO:0019835|cytolysis;GO:0042742|defense response to bacterium;GO:0051672|catabolism by organism of cell wall peptidoglycan in other organism;GO:0071555|cell wall organization;GO:0085027|entry into host via enzymatic degradation of host anatomical structure;GO:…	GO:0009274|peptidoglycan-based cell wall;GO:0009279|cell outer membrane;GO:0016020|membrane;GO:0016021|integral component of membrane;GO:0019012|virion;GO:0030288|outer membrane-bounded periplasmic space;GO:0039641|viral inner membrane;GO:0042597|periplasmic space;GO:0055036|virion membrane	GO:0003796|lysozyme activity;GO:0004553|hydrolase activity, hydrolyzing O-glycosyl compounds;GO:0008932|lytic endotransglycosylase activity;GO:0008933|lytic transglycosylase activity;GO:0016798|hydrolase activity, acting on glycosyl bonds;GO:0016829|lyase activity	_	_	_	_	_	_
tig00000001_pilon_1299	399	WP_007610618.1	MULTISPECIES: thiol management oxidoreductase [Bacillus]	99%	sp|O31607|TRHBO_BACSU	Group 2 truncated hemoglobin YjbI OS=Bacillus subtilis (strain 168) GN=yjbI PE=1 SV=1	97%	326423.RBAM_011570	YjbI	98%	COG2346	_	_	GO:0001666|response to hypoxia;GO:0009733|response to auxin;GO:0015671|oxygen transport		GO:0005344|oxygen carrier activity;GO:0019825|oxygen binding;GO:0046872|metal ion binding	ko:K06886	glbN		_	_	_
tig00000001_pilon_13	531	WP_060562606.1	hypothetical protein [Bacillus velezensis]	100%	sp|P54516|YQHR_BACSU	Uncharacterized protein YqhR OS=Bacillus subtilis (strain 168) GN=yqhR PE=4 SV=1	86%	326423.RBAM_022800	YqhR	99%	_	_	NOG12566		GO:0005886|plasma membrane;GO:0016021|integral component of membrane	_	_	_	_	_	_	_
tig00000001_pilon_130	291	WP_003153325.1	MULTISPECIES: hypothetical protein [Bacillus]	100%	_	_	_	326423.RBAM_021670	hypothetical protein	100%	_	_	NOG234142	_	_	_	_	_	_	_	_	_
tig00000001_pilon_1300	903	WP_003155024.1	MULTISPECIES: DsbA family protein [Bacillus]	100%	sp|O31606|YJBH_BACSU	UPF0413 protein YjbH OS=Bacillus subtilis (strain 168) GN=yjbH PE=1 SV=2	94%	326423.RBAM_011560	YjbH	100%	COG2761	_	_	_	_	_	_	_	_	_	_	_
tig00000001_pilon_1301	168	WP_003155026.1	MULTISPECIES: hypothetical protein [Bacillus]	100%	sp|C0H3Y6|YIZD_BACSU	Uncharacterized membrane protein YizD OS=Bacillus subtilis (strain 168) GN=yizD PE=4 SV=1	84%	326423.RBAM_011550	hypothetical protein	100%	_	_	NOG284722		GO:0005886|plasma membrane;GO:0016021|integral component of membrane	_	_	_	_	_	_	_
tig00000001_pilon_1302	2061	AFJ61224.1	oligoendopeptidase F [Bacillus amyloliquefaciens Y2]	100%	sp|O31605|PEPF_BACSU	Oligoendopeptidase F homolog OS=Bacillus subtilis (strain 168) GN=yjbG PE=3 SV=2	94%	326423.RBAM_011540	YjbG	100%	COG1164	_	_	GO:0006465|signal peptide processing	GO:0005737|cytoplasm;GO:0005829|cytosol	GO:0004222|metalloendopeptidase activity;GO:0046872|metal ion binding	ko:K08602	pepF, pepB		_	_	_
tig00000001_pilon_1303	1161	WP_032874460.1	MULTISPECIES: competence protein CoiA [Bacillus subtilis group]	99%	sp|O31604|COIA_BACSU	Competence protein CoiA OS=Bacillus subtilis (strain 168) GN=coiA PE=2 SV=1	64%	326423.RBAM_011530	YjbF	99%	COG4469	_	_	GO:0030420|establishment of competence for transformation	GO:0005737|cytoplasm	_	_	_	_	_	_	_
tig00000001_pilon_1304	750	CCF04647.1	Adapter protein mecA 1 [Bacillus velezensis CAU B946]	100%	sp|P37958|MECA1_BACSU	Adapter protein MecA 1 OS=Bacillus subtilis (strain 168) GN=mecA PE=1 SV=1	95%	326423.RBAM_011520	adaptor protein	100%	COG4862	_	_	GO:0030420|establishment of competence for transformation;GO:0030435|sporulation resulting in formation of a cellular spore	_	_	ko:K16511	mecA1_2		_	_	_
tig00000001_pilon_1305	657	WP_007610610.1	MULTISPECIES: membrane protein [Bacillus]	100%	sp|O31603|YJBE_BACSU	Uncharacterized membrane protein YjbE OS=Bacillus subtilis (strain 168) GN=yjbE PE=3 SV=1	92%	326423.RBAM_011510	YjbE	100%	COG0861	_	_		GO:0005886|plasma membrane;GO:0016021|integral component of membrane	_	_	_	_	_	_	_
tig00000001_pilon_1306	396	WP_003155034.1	MULTISPECIES: transcriptional regulator Spx [Bacillus]	100%	sp|O31602|SPX_BACSU	Regulatory protein Spx OS=Bacillus subtilis (strain 168) GN=spxA PE=1 SV=1	99%	326423.RBAM_011500	transcriptional regulator Spx	100%	COG1393	_	_	GO:0006351|transcription, DNA-templated;GO:0045892|negative regulation of transcription, DNA-templated	GO:0005737|cytoplasm	_	ko:K16509	spxA		_	_	_
tig00000001_pilon_1307	579	WP_007409110.1	MULTISPECIES: N-acetyltransferase [Bacillus]	99%	sp|O31601|YJBC_BACSU	Putative acetyltransferase YjbC OS=Bacillus subtilis (strain 168) GN=yjbC PE=2 SV=2	97%	326423.RBAM_011490	YjbC	99%	_	_	NOG14104		GO:0005737|cytoplasm	GO:0008080|N-acetyltransferase activity	_	_	_	_	_	_
tig00000001_pilon_1308	1197	WP_079891810.1	MULTISPECIES: GTP-binding protein [Bacillus subtilis group]	100%	_	_	_	326423.RBAM_011480	hypothetical protein	99%	COG1306	_	_	_	_	_	_	_	_	_	_	_
tig00000001_pilon_1309	918	WP_007409112.1	MULTISPECIES: ABC transporter ATP-binding protein [Bacillus]	100%	sp|P24137|OPPF_BACSU	Oligopeptide transport ATP-binding protein OppF OS=Bacillus subtilis (strain 168) GN=oppF PE=2 SV=3	98%	326423.RBAM_011470	hypothetical protein	100%	COG4608	_	_	GO:0015031|protein transport;GO:0015833|peptide transport;GO:0030420|establishment of competence for transformation;GO:0030435|sporulation resulting in formation of a cellular spore	GO:0005886|plasma membrane	GO:0005524|ATP binding;GO:0016887|ATPase activity	ko:K10823	oppF	path:ko01501;path:ko02010;path:ko02024	_	_	_
tig00000001_pilon_131	228	CCG50338.1	putative protein yqkK [Bacillus velezensis YAU B9601-Y2]	100%	sp|P54573|YQKK_BACSU	Uncharacterized protein YqkK OS=Bacillus subtilis (strain 168) GN=yqkK PE=4 SV=1	71%	326423.RBAM_021660	YqkK	100%	_	_	NOG119927	_	_	_	_	_	_	_	_	_
tig00000001_pilon_1310	1077	WP_003155039.1	MULTISPECIES: ABC transporter ATP-binding protein [Bacillus]	100%	sp|P24136|OPPD_BACSU	Oligopeptide transport ATP-binding protein OppD OS=Bacillus subtilis (strain 168) GN=oppD PE=2 SV=2	98%	326423.RBAM_011460	OppD	100%	COG0444	_	_	GO:0006865|amino acid transport;GO:0015031|protein transport;GO:0015833|peptide transport;GO:0030420|establishment of competence for transformation;GO:0030435|sporulation resulting in formation of a cellular spore;GO:0052060|evasion or tolerance by symbiont of host-produced nitric oxide	GO:0005618|cell wall;GO:0005886|plasma membrane	GO:0005524|ATP binding;GO:0016887|ATPase activity	ko:K15583	oppD	path:ko01501;path:ko02010;path:ko02024	_	_	_
tig00000001_pilon_1311	918	WP_082997836.1	ABC transporter permease [Bacillus velezensis]	100%	sp|P24139|OPPC_BACSU	Oligopeptide transport system permease protein OppC OS=Bacillus subtilis (strain 168) GN=oppC PE=2 SV=1	98%	326423.RBAM_011450	hypothetical protein; Part of a binding-protein-dependent transport system. Probably respons [...]	100%	COG1173	_	_	GO:0006810|transport;GO:0015031|protein transport;GO:0030420|establishment of competence for transformation;GO:0030435|sporulation resulting in formation of a cellular spore	GO:0005886|plasma membrane;GO:0005887|integral component of plasma membrane;GO:0016021|integral component of membrane	_	ko:K15582	oppC	path:ko01501;path:ko02010;path:ko02024	_	_	_
tig00000001_pilon_1312	936	EIF12683.1	peptide ABC transporter permease [Bacillus sp. 5B6]	100%	sp|P24138|OPPB_BACSU	Oligopeptide transport system permease protein OppB OS=Bacillus subtilis (strain 168) GN=oppB PE=2 SV=2	97%	326423.RBAM_011440	hypothetical protein; Part of a binding-protein-dependent transport system. Probably respons [...]	100%	COG0601	_	_	GO:0006810|transport;GO:0015031|protein transport;GO:0030420|establishment of competence for transformation;GO:0030435|sporulation resulting in formation of a cellular spore;GO:0055085|transmembrane transport	GO:0005886|plasma membrane;GO:0005887|integral component of plasma membrane;GO:0016021|integral component of membrane	GO:0022857|transmembrane transporter activity	ko:K15581	oppB	path:ko01501;path:ko02010;path:ko02024	_	_	_
tig00000001_pilon_1313	1635	WP_069013066.1	peptide ABC transporter substrate-binding protein [Bacillus velezensis]	100%	sp|P24141|OPPA_BACSU	Oligopeptide-binding protein OppA OS=Bacillus subtilis (strain 168) GN=oppA PE=1 SV=1	94%	326423.RBAM_011430	hypothetical protein	100%	COG4166	_	_	GO:0006857|oligopeptide transport;GO:0006935|chemotaxis;GO:0009408|response to heat;GO:0015031|protein transport;GO:0030420|establishment of competence for transformation;GO:0030435|sporulation resulting in formation of a cellular spore;GO:0042938|dipeptide transport;GO:0042939|tripeptide transport;GO:0055085|transmembrane transport;GO:0061077|chaperone-mediated protein folding	GO:0030288|outer membrane-bounded periplasmic space;GO:0042597|periplasmic space;GO:0043190|ATP-binding cassette (ABC) transporter complex	GO:0020037|heme binding;GO:0042277|peptide binding;GO:1900750|oligopeptide binding	ko:K15580	oppA, mppA	path:ko01501;path:ko02010;path:ko02024	_	_	_
tig00000001_pilon_1314	993	WP_044802808.1	tryptophan--tRNA ligase [Bacillus velezensis]	100%	sp|P21656|SYW_BACSU	Tryptophan--tRNA ligase OS=Bacillus subtilis (strain 168) GN=trpS PE=1 SV=2	96%	326423.RBAM_011420	tryptophanyl-tRNA synthetase	100%	COG0180	_	_	GO:0006436|tryptophanyl-tRNA aminoacylation	GO:0005737|cytoplasm;GO:0005829|cytosol	GO:0004830|tryptophan-tRNA ligase activity;GO:0005524|ATP binding	ko:K01867	WARS, trpS	path:ko00970	_	_	_
tig00000001_pilon_1315	753	WP_007409116.1	MULTISPECIES: DUF3603 domain-containing protein [Bacillus]	100%	sp|A7Z3C9|Y1141_BACVZ	UPF0736 protein RBAM_011410 OS=Bacillus velezensis (strain DSM 23117 / BGSC 10A6 / FZB42) GN=RBAM_011410 PE=3 SV=1	100%	326423.RBAM_011410	YjbA	100%	_	_	NOG11287	_	_	_	_	_	_	_	_	_
tig00000001_pilon_1316	915	WP_082997834.1	ABC transporter permease [Bacillus velezensis]	100%	sp|P42063|APPC_BACSU	Oligopeptide transport system permease protein AppC OS=Bacillus subtilis (strain 168) GN=appC PE=3 SV=1	93%	326423.RBAM_011400	AppC; Part of a binding-protein-dependent transport system. Probably responsible for the tra [...]	100%	COG1173	_	_	GO:0006810|transport;GO:0015031|protein transport;GO:0030420|establishment of competence for transformation;GO:0030435|sporulation resulting in formation of a cellular spore;GO:0052060|evasion or tolerance by symbiont of host-produced nitric oxide	GO:0005886|plasma membrane;GO:0005887|integral component of plasma membrane;GO:0016021|integral component of membrane	_	ko:K02034	ABC.PE.P1	path:ko02024	_	_	_
tig00000001_pilon_1317	951	WP_003155051.1	MULTISPECIES: ABC transporter permease [Bacillus]	100%	sp|P42062|APPB_BACSU	Oligopeptide transport system permease protein AppB OS=Bacillus subtilis (strain 168) GN=appB PE=3 SV=2	96%	326423.RBAM_011390	AppB; Part of a binding-protein-dependent transport system. Probably responsible for the tra [...]	100%	COG0601	_	_	GO:0006810|transport;GO:0006865|amino acid transport;GO:0015031|protein transport;GO:0030420|establishment of competence for transformation;GO:0030435|sporulation resulting in formation of a cellular spore;GO:0055085|transmembrane transport	GO:0005886|plasma membrane;GO:0005887|integral component of plasma membrane;GO:0016021|integral component of membrane	GO:0022857|transmembrane transporter activity	ko:K02033	ABC.PE.P	path:ko02024	_	_	_
tig00000001_pilon_1318	1629	WP_015417208.1	MULTISPECIES: Oligopeptide-binding protein AppA [Bacillus]	100%	sp|P42061|APPA_BACSU	Oligopeptide-binding protein AppA OS=Bacillus subtilis (strain 168) GN=appA PE=1 SV=2	82%	326423.RBAM_011380	AppA	100%	COG0747	_	_	GO:0006935|chemotaxis;GO:0006974|cellular response to DNA damage stimulus;GO:0015031|protein transport;GO:0030420|establishment of competence for transformation;GO:0030435|sporulation resulting in formation of a cellular spore;GO:0042938|dipeptide transport;GO:0055085|transmembrane transport;GO:0061077|chaperone-mediated protein folding	GO:0030288|outer membrane-bounded periplasmic space;GO:0042597|periplasmic space;GO:0043190|ATP-binding cassette (ABC) transporter complex	GO:0020037|heme binding;GO:0042277|peptide binding	ko:K02035	ABC.PE.S	path:ko02024	_	_	_
tig00000001_pilon_1319	990	WP_007610590.1	MULTISPECIES: dipeptide ABC transporter ATP-binding protein [Bacillus]	100%	sp|P42065|APPF_BACSU	Oligopeptide transport ATP-binding protein AppF OS=Bacillus subtilis (strain 168) GN=appF PE=3 SV=2	97%	326423.RBAM_011370	AppF	100%	COG4608	_	_	GO:0006865|amino acid transport;GO:0009314|response to radiation;GO:0015031|protein transport;GO:0015833|peptide transport;GO:0030420|establishment of competence for transformation;GO:0030435|sporulation resulting in formation of a cellular spore	GO:0005886|plasma membrane;GO:0005887|integral component of plasma membrane	GO:0005524|ATP binding;GO:0015232|heme transporter activity;GO:0016887|ATPase activity;GO:0043492|ATPase activity, coupled to movement of substances	ko:K02032	ABC.PE.A1	path:ko02024	_	_	_
tig00000001_pilon_132	105	COC96447.1	Uncharacterised protein [Streptococcus pneumoniae]	100%	_	_	_	_	_	_	_	_	_	_	_	_	_	_	_	_	_	_
tig00000001_pilon_1320	987	WP_029325950.1	MULTISPECIES: ABC transporter ATP-binding protein [Bacillus]	100%	sp|P42064|APPD_BACSU	Oligopeptide transport ATP-binding protein AppD OS=Bacillus subtilis (strain 168) GN=appD PE=3 SV=1	95%	326423.RBAM_011360	AppD	100%	COG0444	_	_	GO:0006865|amino acid transport;GO:0015031|protein transport;GO:0015833|peptide transport;GO:0030420|establishment of competence for transformation;GO:0030435|sporulation resulting in formation of a cellular spore;GO:0052060|evasion or tolerance by symbiont of host-produced nitric oxide	GO:0005618|cell wall;GO:0005886|plasma membrane	GO:0005524|ATP binding;GO:0015232|heme transporter activity;GO:0016887|ATPase activity	ko:K02031	ABC.PE.A	path:ko02024	_	_	_
tig00000001_pilon_1321	786	WP_029325951.1	MULTISPECIES: hypothetical protein [Bacillus]	100%	sp|O31596|YJAZ_BACSU	Uncharacterized protein YjaZ OS=Bacillus subtilis (strain 168) GN=yjaZ PE=4 SV=1	85%	326423.RBAM_011350	YjaZ	100%	COG5504	_	_	_	_	_	_	_	_	_	_	_
tig00000001_pilon_1322	1239	WP_007610580.1	MULTISPECIES: beta-ketoacyl-[acyl-carrier-protein] synthase II [Bacillus]	100%	sp|O34340|FABF_BACSU	3-oxoacyl-[acyl-carrier-protein] synthase 2 OS=Bacillus subtilis (strain 168) GN=fabF PE=1 SV=1	98%	326423.RBAM_011340	3-oxoacyl-(acyl carrier protein) synthase II	100%	COG0304	_	_	GO:0006633|fatty acid biosynthetic process;GO:0006637|acyl-CoA metabolic process;GO:0008152|metabolic process;GO:0009877|nodulation;GO:0010027|thylakoid membrane organization;GO:0051790|short-chain fatty acid biosynthetic process;GO:0051792|medium-chain fatty acid biosynthetic process	GO:0005739|mitochondrion;GO:0005829|cytosol;GO:0005886|plasma membrane;GO:0009507|chloroplast;GO:0009570|chloroplast stroma;GO:0016021|integral component of membrane	GO:0004315|3-oxoacyl-[acyl-carrier-protein] synthase activity;GO:0016747|transferase activity, transferring acyl groups other than amino-acyl groups;GO:0033817|beta-ketoacyl-acyl-carrier-protein synthase II activity	ko:K09458	fabF	path:ko00061;path:ko00780;path:ko01100;path:ko01212	_	_	_
tig00000001_pilon_1323	939	WP_007409122.1	MULTISPECIES: ketoacyl-ACP synthase III [Bacillus]	100%	sp|O34746|FABH1_BACSU	3-oxoacyl-[acyl-carrier-protein] synthase 3 protein 1 OS=Bacillus subtilis (strain 168) GN=fabHA PE=2 SV=1	97%	326423.RBAM_011330	3-oxoacyl-(acyl carrier protein) synthase III	100%	COG0332	_	_	GO:0006633|fatty acid biosynthetic process	GO:0005737|cytoplasm	GO:0004315|3-oxoacyl-[acyl-carrier-protein] synthase activity;GO:0033818|beta-ketoacyl-acyl-carrier-protein synthase III activity	ko:K00648	fabH	path:ko00061;path:ko01100;path:ko01212	_	_	_
tig00000001_pilon_1324	219	WP_007409123.1	MULTISPECIES: hypothetical protein [Bacillus]	100%	sp|O34891|YJZB_BACSU	Uncharacterized protein YjzB OS=Bacillus subtilis (strain 168) GN=yjzB PE=4 SV=1	65%	326423.RBAM_011320	YjzB	100%	_	_	NOG129559	_	_	_	_	_	_	_	_	_
tig00000001_pilon_1325	135	WP_003155061.1	MULTISPECIES: competence protein ComG [Bacillus]	100%	sp|O32437|COMZ_BACSU	ComG operon repressor OS=Bacillus subtilis (strain 168) GN=comZ PE=4 SV=2	95%	326423.RBAM_011310	ComZ	100%	_	_	NOG40268	GO:0006351|transcription, DNA-templated;GO:0006355|regulation of transcription, DNA-templated;GO:0030420|establishment of competence for transformation	_	_	ko:K02254	comZ		_	_	_
tig00000001_pilon_1326	861	CUB26650.1	Purine-binding protein precursor [Bacillus amyloliquefaciens]	100%	sp|O32436|MED_BACSU	Transcriptional activator protein med OS=Bacillus subtilis (strain 168) GN=med PE=3 SV=1	90%	326423.RBAM_011300	hypothetical protein	100%	COG1744	_	_	GO:0006351|transcription, DNA-templated;GO:0006355|regulation of transcription, DNA-templated	GO:0005886|plasma membrane	_	ko:K05519	med		_	_	_
tig00000001_pilon_1327	567	WP_082997832.1	hypothetical protein [Bacillus velezensis]	99%	sp|O34959|YJAV_BACSU	Uncharacterized protein YjaV OS=Bacillus subtilis (strain 168) GN=yjaV PE=4 SV=2	69%	326423.RBAM_011290	YjaV	98%	_	_	NOG80726	_	_	_	_	_	_	_	_	_
tig00000001_pilon_1328	735	WP_007610576.1	MULTISPECIES: hypothetical protein [Bacillus]	100%	sp|O35001|YJAU_BACSU	Uncharacterized protein YjaU OS=Bacillus subtilis (strain 168) GN=yjaU PE=4 SV=1	87%	326423.RBAM_011280	YjaU	99%	_	_	NOG12146	_	_	_	_	_	_	_	_	_
tig00000001_pilon_1329	186	WP_003155069.1	MULTISPECIES: DUF2929 domain-containing protein [Bacillus]	100%	sp|O34713|YJZD_BACSU	Uncharacterized membrane protein YjzD OS=Bacillus subtilis (strain 168) GN=yjzD PE=4 SV=1	89%	279010.BL03256	YjzD	74%	_	_	NOG39221		GO:0005886|plasma membrane;GO:0016021|integral component of membrane	_	_	_	_	_	_	_
tig00000001_pilon_133	645	WP_007409404.1	MULTISPECIES: stage II sporulation protein M [Bacillus]	100%	sp|P37873|SP2M_BACSU	Stage II sporulation protein M OS=Bacillus subtilis (strain 168) GN=spoIIM PE=1 SV=1	94%	326423.RBAM_021650	hypothetical protein	100%	COG1300	_	_	GO:0030435|sporulation resulting in formation of a cellular spore;GO:0042173|regulation of sporulation resulting in formation of a cellular spore;GO:1901893|positive regulation of cell septum assembly	GO:0005886|plasma membrane;GO:0016021|integral component of membrane;GO:0030428|cell septum	_	ko:K06384	spoIIM		_	_	_
tig00000001_pilon_1330	180	WP_003155070.1	MULTISPECIES: YjzC family protein [Bacillus]	100%	sp|O34585|YJZC_BACSU	Uncharacterized protein YjzC OS=Bacillus subtilis (strain 168) GN=yjzC PE=4 SV=1	97%	326423.RBAM_011260	YjzC	100%	_	_	NOG16057	_	_	_	_	_	_	_	_	_
tig00000001_pilon_1331	972	WP_044802803.1	ornithine carbamoyltransferase [Bacillus velezensis]	100%	sp|P18186|OTC_BACSU	Ornithine carbamoyltransferase OS=Bacillus subtilis (strain 168) GN=argF PE=1 SV=1	89%	326423.RBAM_011250	ornithine carbamoyltransferase	99%	COG0078	_	_	GO:0000050|urea cycle;GO:0006526|arginine biosynthetic process;GO:0019547|arginine catabolic process to ornithine;GO:0042450|arginine biosynthetic process via ornithine	GO:0005737|cytoplasm	GO:0004585|ornithine carbamoyltransferase activity;GO:0016597|amino acid binding	ko:K00611	OTC, argF, argI	path:ko00220;path:ko01100;path:ko01110;path:ko01130;path:ko01230	_	_	_
tig00000001_pilon_1332	3096	WP_044802802.1	carbamoyl phosphate synthase large subunit [Bacillus velezensis]	100%	sp|P18185|CARY_BACSU	Carbamoyl-phosphate synthase arginine-specific large chain OS=Bacillus subtilis (strain 168) GN=carB PE=3 SV=4	92%	326423.RBAM_011240	carbamoyl phosphate synthase large subunit	100%	COG0458	_	_	GO:0000050|urea cycle;GO:0006526|arginine biosynthetic process;GO:0044205|'de novo' UMP biosynthetic process	GO:0005737|cytoplasm	GO:0004087|carbamoyl-phosphate synthase (ammonia) activity;GO:0004088|carbamoyl-phosphate synthase (glutamine-hydrolyzing) activity;GO:0005524|ATP binding;GO:0046872|metal ion binding	ko:K01955	carB, CPA2	path:ko00240;path:ko00250;path:ko01100	_	_	_
tig00000001_pilon_1333	1059	WP_012117273.1	MULTISPECIES: carbamoyl phosphate synthase small subunit [Bacillus subtilis group]	100%	sp|P36838|CARX_BACSU	Carbamoyl-phosphate synthase arginine-specific small chain OS=Bacillus subtilis (strain 168) GN=carA PE=3 SV=2	89%	326423.RBAM_011230	carbamoyl phosphate synthase small subunit	100%	COG0505	_	_	GO:0000050|urea cycle;GO:0006207|'de novo' pyrimidine nucleobase biosynthetic process;GO:0006526|arginine biosynthetic process;GO:0006541|glutamine metabolic process;GO:0044205|'de novo' UMP biosynthetic process	GO:0005951|carbamoyl-phosphate synthase complex	GO:0004088|carbamoyl-phosphate synthase (glutamine-hydrolyzing) activity;GO:0005524|ATP binding	ko:K01956	carA, CPA1	path:ko00240;path:ko00250;path:ko01100	_	_	_
tig00000001_pilon_1334	1158	WP_038457601.1	MULTISPECIES: acetylornithine transaminase [Bacillus]	100%	sp|P36839|ARGD_BACSU	Acetylornithine aminotransferase OS=Bacillus subtilis (strain 168) GN=argD PE=3 SV=2	89%	326423.RBAM_011220	acetylornithine aminotransferase	99%	COG4992	_	_	GO:0006526|arginine biosynthetic process	GO:0005737|cytoplasm	GO:0003992|N2-acetyl-L-ornithine:2-oxoglutarate 5-aminotransferase activity;GO:0030170|pyridoxal phosphate binding;GO:0042802|identical protein binding	ko:K00821	argD	path:ko00220;path:ko00300;path:ko01100;path:ko01110;path:ko01120;path:ko01130;path:ko01210;path:ko01230	_	_	_
tig00000001_pilon_1335	777	WP_082997830.1	acetylglutamate kinase [Bacillus velezensis]	100%	sp|A7Z3A9|ARGB_BACVZ	Acetylglutamate kinase OS=Bacillus velezensis (strain DSM 23117 / BGSC 10A6 / FZB42) GN=argB PE=3 SV=1	100%	326423.RBAM_011210	acetylglutamate kinase	100%	COG0548	_	_	GO:0006526|arginine biosynthetic process	GO:0005737|cytoplasm	GO:0003991|acetylglutamate kinase activity;GO:0005524|ATP binding;GO:0034618|arginine binding	ko:K00930	argB	path:ko00220;path:ko01100;path:ko01110;path:ko01130;path:ko01210;path:ko01230	_	_	_
tig00000001_pilon_1336	1218	WP_007610558.1	MULTISPECIES: bifunctional glutamate N-acetyltransferase/amino-acid acetyltransferase ArgJ [Bacillus]	100%	sp|Q9ZJ14|ARGJ_BACAM	Arginine biosynthesis bifunctional protein ArgJ OS=Bacillus amyloliquefaciens GN=argJ PE=3 SV=1	91%	326423.RBAM_011200	bifunctional ornithine acetyltransferase/N-acetylglutamate synthase protein	100%	COG1364	_	_	GO:0006526|arginine biosynthetic process;GO:0006592|ornithine biosynthetic process	GO:0005737|cytoplasm	GO:0004042|acetyl-CoA:L-glutamate N-acetyltransferase activity;GO:0004358|glutamate N-acetyltransferase activity;GO:0103045|methione N-acyltransferase activity	ko:K00620	argJ	path:ko00220;path:ko01100;path:ko01110;path:ko01130;path:ko01210;path:ko01230	_	_	_
tig00000001_pilon_1337	1125	ERK82474.1	N-acetyl-gamma-glutamyl-phosphate reductase [Bacillus amyloliquefaciens UASWS BA1]	100%	sp|A7Z3A7|ARGC_BACVZ	N-acetyl-gamma-glutamyl-phosphate reductase OS=Bacillus velezensis (strain DSM 23117 / BGSC 10A6 / FZB42) GN=argC PE=3 SV=1	100%	326423.RBAM_011190	N-acetyl-gamma-glutamyl-phosphate reductase	100%	COG0002	_	_	GO:0006526|arginine biosynthetic process	GO:0005737|cytoplasm	GO:0003942|N-acetyl-gamma-glutamyl-phosphate reductase activity;GO:0046983|protein dimerization activity;GO:0051287|NAD binding	ko:K00145	argC	path:ko00220;path:ko01100;path:ko01110;path:ko01130;path:ko01210;path:ko01230	_	_	_
tig00000001_pilon_1338	543	WP_003155082.1	MULTISPECIES: MFS transporter [Bacillus]	100%	sp|P70952|YITZ_BACSU	Uncharacterized MFS-type transporter YitZ OS=Bacillus subtilis (strain 168) GN=yitZ PE=3 SV=2	88%	326423.RBAM_011180	YitZ	99%	_	_	NOG242891	GO:0055085|transmembrane transport	GO:0005886|plasma membrane;GO:0016021|integral component of membrane	_	_	_	_	_	_	_
tig00000001_pilon_1339	1437	WP_038457591.1	MULTISPECIES: FAD-binding oxidoreductase [Bacillus]	100%	sp|Q796P5|YITY_BACSU	Uncharacterized FAD-linked oxidoreductase YitY OS=Bacillus subtilis (strain 168) GN=yitY PE=3 SV=2	87%	326423.RBAM_011170	YitY	100%	COG0277	_	_	GO:0006807|nitrogen compound metabolic process;GO:0009690|cytokinin metabolic process;GO:0009853|photorespiration;GO:0019516|lactate oxidation;GO:0019853|L-ascorbic acid biosynthetic process;GO:0022904|respiratory electron transport chain	GO:0005739|mitochondrion;GO:0005789|endoplasmic reticulum membrane;GO:0005886|plasma membrane;GO:0009536|plastid;GO:0016021|integral component of membrane;GO:0031090|organelle membrane;GO:0031966|mitochondrial membrane	GO:0003885|D-arabinono-1,4-lactone oxidase activity;GO:0004458|D-lactate dehydrogenase (cytochrome) activity;GO:0016614|oxidoreductase activity, acting on CH-OH group of donors;GO:0016633|galactonolactone dehydrogenase activity;GO:0019139|cytokinin dehydrogenase activity;GO:0047545|2-hydroxyglutarate dehydrogenase activity;GO:0047809|D-2-hydroxy-acid dehydrogenase activity;GO:0050105|L-gulonolact…	_	_	_	_	_	_
tig00000001_pilon_134	450	WP_003153330.1	MULTISPECIES: transcriptional repressor [Bacillus]	100%	sp|P54574|FUR_BACSU	Ferric uptake regulation protein OS=Bacillus subtilis (strain 168) GN=fur PE=1 SV=2	99%	326423.RBAM_021640	hypothetical protein	100%	COG0735	_	_	GO:0006351|transcription, DNA-templated;GO:0006355|regulation of transcription, DNA-templated;GO:0045892|negative regulation of transcription, DNA-templated;GO:0045893|positive regulation of transcription, DNA-templated;GO:0071281|cellular response to iron ion	GO:0005737|cytoplasm;GO:0005829|cytosol;GO:0032993|protein-DNA complex	GO:0000976|transcription regulatory region sequence-specific DNA binding;GO:0001216|bacterial-type RNA polymerase transcriptional activator activity, sequence-specific DNA binding;GO:0001217|bacterial-type RNA polymerase transcriptional repressor activity, sequence-specific DNA binding;GO:0003677|DNA binding;GO:0003700|DNA binding transcription factor activity;GO:0008270|zinc ion binding;GO:00428…	ko:K03711	fur		_	_	_
tig00000001_pilon_1340	423	WP_063095758.1	fosfomycin resistance protein FosB [Bacillus amyloliquefaciens]	99%	sp|A7Z3A4|FOSB_BACVZ	Metallothiol transferase FosB OS=Bacillus velezensis (strain DSM 23117 / BGSC 10A6 / FZB42) GN=fosB PE=3 SV=1	99%	326423.RBAM_011160	fosfomycin resistance protein FosB; Metallothiol transferase which confers resistance to fos [...]	99%	COG0346	_	_	GO:0046677|response to antibiotic	GO:0005737|cytoplasm	GO:0004364|glutathione transferase activity;GO:0016765|transferase activity, transferring alkyl or aryl (other than methyl) groups;GO:0046872|metal ion binding	ko:K11210	fosB		_	_	_
tig00000001_pilon_1341	309	WP_003155088.1	MULTISPECIES: MIP18 family protein YitW [Bacillus]	100%	sp|P70949|SUFT_BACSU	Fe-S protein maturation auxiliary factor YitW OS=Bacillus subtilis (strain 168) GN=yitW PE=3 SV=2	100%	326423.RBAM_011150	YitW	100%	COG2151	_	_	GO:0040007|growth		GO:0005524|ATP binding;GO:0016787|hydrolase activity;GO:0046872|metal ion binding;GO:0051536|iron-sulfur cluster binding	_	_	_	_	_	_
tig00000001_pilon_1342	768	WP_007409140.1	MULTISPECIES: esterase [Bacillus]	100%	sp|P70948|YITV_BACSU	Putative esterase YitV OS=Bacillus subtilis (strain 168) GN=yitV PE=4 SV=2	85%	326423.RBAM_011140	YitV	100%	COG1073	_	_			GO:0008236|serine-type peptidase activity	ko:K06889	K06889		_	_	_
tig00000001_pilon_1343	813	WP_007610550.1	MULTISPECIES: Cof-type HAD-IIB family hydrolase [Bacillus]	100%	sp|P70947|YITU_BACSU	5-amino-6-(5-phospho-D-ribitylamino)uracil phosphatase YitU OS=Bacillus subtilis (strain 168) GN=yitU PE=1 SV=1	90%	326423.RBAM_011130	YitU	100%	COG0561	_	_	GO:0009231|riboflavin biosynthetic process;GO:0016311|dephosphorylation	GO:0005829|cytosol	GO:0000287|magnesium ion binding;GO:0016773|phosphotransferase activity, alcohol group as acceptor;GO:0016787|hydrolase activity;GO:0016791|phosphatase activity;GO:0016818|hydrolase activity, acting on acid anhydrides, in phosphorus-containing anhydrides;GO:0033883|pyridoxal phosphatase activity;GO:0046872|metal ion binding;GO:0050308|sugar-phosphatase activity	ko:K21064	ycsE, yitU, ywtE	path:ko00740;path:ko01100;path:ko01110	_	_	_
tig00000001_pilon_1344	150	ABS73476.1	hypothetical protein RBAM_011120 [Bacillus velezensis FZB42]	100%	_	_	_	326423.RBAM_011120	hypothetical protein	100%	_	_	NOG73205	_	_	_	_	_	_	_	_	_
tig00000001_pilon_1345	198	WP_003155097.1	MULTISPECIES: DUF3813 domain-containing protein [Bacillus]	100%	sp|C0H3Y5|YIZC_BACSU	Uncharacterized protein YizC OS=Bacillus subtilis (strain 168) GN=yizC PE=4 SV=1	95%	326423.RBAM_011110	hypothetical protein	100%	_	_	NOG244027	_	_	_	_	_	_	_	_	_
tig00000001_pilon_1346	462	WP_003155099.1	MULTISPECIES: proteinase inhibitor [Bacillus]	100%	sp|P39804|IPI_BACSU	Intracellular proteinase inhibitor OS=Bacillus subtilis (strain 168) GN=ipi PE=1 SV=1	77%	326423.RBAM_011100	Ipi	99%	_	_	NOG70929		GO:0005737|cytoplasm	GO:0004867|serine-type endopeptidase inhibitor activity	_	_	_	_	_	_
tig00000001_pilon_1347	843	WP_007610547.1	MULTISPECIES: YitT family protein [Bacillus]	100%	sp|P39803|YITT_BACSU	UPF0750 membrane protein YitT OS=Bacillus subtilis (strain 168) GN=yitT PE=3 SV=2	97%	326423.RBAM_011090	YitT	100%	COG1284	_	_		GO:0005886|plasma membrane;GO:0016021|integral component of membrane	_	_	_	_	_	_	_
tig00000001_pilon_1348	852	WP_029325952.1	MULTISPECIES: DegV family protein [Bacillus]	100%	sp|P70945|YITS_BACSU	DegV domain-containing protein YitS OS=Bacillus subtilis (strain 168) GN=yitS PE=3 SV=1	89%	326423.RBAM_011080	YitS	100%	COG1307	_	_		GO:0005886|plasma membrane	GO:0008289|lipid binding	_	_	_	_	_	_
tig00000001_pilon_1349	123	WP_003155105.1	MULTISPECIES: hypothetical protein [Bacillus]	100%	_	_	_	_	_	_	_	_	_	_	_	_	_	_	_	_	_	_
tig00000001_pilon_135	228	WP_003153331.1	MULTISPECIES: DUF4227 domain-containing protein [Bacillus]	100%	sp|C0H451|YQZK_BACSU	Uncharacterized membrane protein YqzK OS=Bacillus subtilis (strain 168) GN=yqzK PE=4 SV=1	89%	326423.RBAM_021630	hypothetical protein	100%	_	_	NOG73141		GO:0005886|plasma membrane;GO:0016021|integral component of membrane	_	_	_	_	_	_	_
tig00000001_pilon_1350	1251	WP_088462304.1	cytochrome P450 [Bacillus velezensis]	100%	sp|O31440|CYPC_BACSU	Fatty-acid peroxygenase OS=Bacillus subtilis (strain 168) GN=cypC PE=1 SV=1	85%	326423.RBAM_011070	CypC	99%	COG2124	_	_	GO:0009718|anthocyanin-containing compound biosynthetic process;GO:0016126|sterol biosynthetic process;GO:0017144|drug metabolic process;GO:0070989|oxidative demethylation	GO:0005737|cytoplasm;GO:0005789|endoplasmic reticulum membrane;GO:0031090|organelle membrane	GO:0004497|monooxygenase activity;GO:0005506|iron ion binding;GO:0008398|sterol 14-demethylase activity;GO:0016705|oxidoreductase activity, acting on paired donors, with incorporation or reduction of molecular oxygen;GO:0020037|heme binding;GO:0032451|demethylase activity;GO:0033772|flavonoid 3',5'-hydroxylase activity;GO:0050649|testosterone 6-beta-hydroxylase activity;GO:0070330|aromatase activ…	ko:K15629	CYP152A		_	_	_
tig00000001_pilon_1351	1650	WP_044802795.1	methyl-accepting chemotaxis protein [Bacillus velezensis]	97%	sp|O32239|YVAQ_BACSU	Putative sensory transducer protein YvaQ OS=Bacillus subtilis (strain 168) GN=yvaQ PE=3 SV=1	59%	326423.RBAM_011060	hypothetical protein	93%	COG0840	_	_	GO:0006935|chemotaxis;GO:0009405|pathogenesis;GO:0010247|detection of phosphate ion;GO:0018298|protein-chromophore linkage;GO:0043200|response to amino acid;GO:0043448|alkane catabolic process;GO:0050918|positive chemotaxis;GO:0071310|cellular response to organic substance	GO:0005622|intracellular;GO:0005886|plasma membrane;GO:0016020|membrane;GO:0016021|integral component of membrane	GO:0000155|phosphorelay sensor kinase activity;GO:0004871|signal transducer activity;GO:0005215|transporter activity;GO:0016597|amino acid binding	_	_	_	_	_	_
tig00000001_pilon_1352	978	WP_032874424.1	MULTISPECIES: BMP family ABC transporter substrate-binding protein [Bacillus subtilis group]	100%	sp|O05252|YUFN_BACSU	Uncharacterized lipoprotein YufN OS=Bacillus subtilis (strain 168) GN=yufN PE=3 SV=2	55%	326423.RBAM_011050	hypothetical protein	99%	COG1744	_	_	GO:0006351|transcription, DNA-templated;GO:0006355|regulation of transcription, DNA-templated	GO:0005886|plasma membrane	_	ko:K07335	bmpA, bmpB, tmpC		_	_	_
tig00000001_pilon_1353	849	WP_044802793.1	hypothetical protein [Bacillus velezensis]	100%	sp|O06747|YITL_BACSU	Uncharacterized protein YitL OS=Bacillus subtilis (strain 168) GN=yitL PE=4 SV=2	95%	326423.RBAM_011040	YitL	100%	COG2996	_	_			GO:0003676|nucleic acid binding	ko:K00243	K00243		_	_	_
tig00000001_pilon_1354	492	WP_003155112.1	MULTISPECIES: YajQ family cyclic di-GMP-binding protein [Bacillus]	100%	sp|A7Z391|Y1103_BACVZ	UPF0234 protein RBAM_011030 OS=Bacillus velezensis (strain DSM 23117 / BGSC 10A6 / FZB42) GN=RBAM_011030 PE=3 SV=1	100%	326423.RBAM_011030	putative nucleotide-binding protein	100%	COG1666	_	_	_	_	_	ko:K09767	yajQ		_	_	_
tig00000001_pilon_1355	1842	WP_045207098.1	bifunctional homocysteine S-methyltransferase/methylenetetrahydrofolate reductase [Bacillus velezensis]	100%	sp|O06745|YITJ_BACSU	Bifunctional homocysteine S-methyltransferase/5,10-methylenetetrahydrofolate reductase OS=Bacillus subtilis (strain 168) GN=yitJ PE=2 SV=1	95%	326423.RBAM_011020	bifunctional homocysteine S-methyltransferase/5,10-methylenetetrahydrofolate reductase protein	100%	COG0646;COG0685	_	_	GO:0000096|sulfur amino acid metabolic process;GO:0006479|protein methylation;GO:0006555|methionine metabolic process;GO:0007399|nervous system development;GO:0009086|methionine biosynthetic process;GO:0009235|cobalamin metabolic process;GO:0031103|axon regeneration;GO:0032259|methylation;GO:0033477|S-methylmethionine metabolic process;GO:0035999|tetrahydrofolate interconversion;GO:0042558|pterid…	GO:0005618|cell wall;GO:0005737|cytoplasm;GO:0005829|cytosol;GO:0005886|plasma membrane;GO:0070062|extracellular exosome	GO:0004489|methylenetetrahydrofolate reductase (NAD(P)H) activity;GO:0005542|folic acid binding;GO:0008168|methyltransferase activity;GO:0008270|zinc ion binding;GO:0008276|protein methyltransferase activity;GO:0008705|methionine synthase activity;GO:0008898|S-adenosylmethionine-homocysteine S-methyltransferase activity;GO:0016597|amino acid binding;GO:0031419|cobalamin binding;GO:0046872|metal i…	ko:K00297	metF, MTHFR	path:ko00670;path:ko00720;path:ko01100;path:ko01120;path:ko01200;path:ko01523	_	_	_
tig00000001_pilon_1356	441	WP_007409151.1	MULTISPECIES: N-acetyltransferase [Bacillus]	100%	sp|O06744|YITI_BACSU	Uncharacterized N-acetyltransferase YitI OS=Bacillus subtilis (strain 168) GN=yitI PE=3 SV=3	79%	326423.RBAM_011010	YitI	100%	_	_	NOG269884			GO:0008080|N-acetyltransferase activity	_	_	_	_	_	_
tig00000001_pilon_1357	627	WP_017417429.1	MULTISPECIES: pentapeptide repeat-containing protein [Bacillus amyloliquefaciens group]	100%	sp|O06733|YISX_BACSU	Uncharacterized protein YisX OS=Bacillus subtilis (strain 168) GN=yisX PE=4 SV=1	66%	326423.RBAM_011000	YisX	100%	COG1357	_	_	_	_	_	_	_	_	_	_	_
tig00000001_pilon_1358	1443	WP_061581891.1	PLP-dependent aminotransferase family protein [Bacillus amyloliquefaciens]	99%	sp|Q796Q6|YISV_BACSU	Uncharacterized HTH-type transcriptional regulator YisV OS=Bacillus subtilis (strain 168) GN=yisV PE=3 SV=1	81%	481743.GYMC10_2497	transcriptional regulator, GntR family with aminotransferase domain	73%	COG1167	_	_	GO:0000105|histidine biosynthetic process;GO:0006351|transcription, DNA-templated;GO:0006527|arginine catabolic process;GO:0006571|tyrosine biosynthetic process;GO:0009058|biosynthetic process;GO:0009072|aromatic amino acid family metabolic process;GO:0009089|lysine biosynthetic process via diaminopimelate;GO:0009094|L-phenylalanine biosynthetic process;GO:0017000|antibiotic biosynthetic process;…	GO:0005737|cytoplasm	GO:0003677|DNA binding;GO:0003700|DNA binding transcription factor activity;GO:0004400|histidinol-phosphate transaminase activity;GO:0008483|transaminase activity;GO:0008793|aromatic-amino-acid:2-oxoglutarate aminotransferase activity;GO:0010285|L,L-diaminopimelate aminotransferase activity;GO:0016740|transferase activity;GO:0016842|amidine-lyase activity;GO:0030170|pyridoxal phosphate binding;GO…	ko:K18907	norG		_	_	_
tig00000001_pilon_1359	609	WP_061581890.1	amino acid transporter [Bacillus amyloliquefaciens]	100%	sp|O06730|YISU_BACSU	Putative amino-acid transporter YisU OS=Bacillus subtilis (strain 168) GN=yisU PE=3 SV=1	80%	358681.BBR47_49110	hypothetical protein	70%	COG1279	_	_	GO:1902023|L-arginine transport	GO:0005886|plasma membrane;GO:0005887|integral component of plasma membrane;GO:0016021|integral component of membrane	GO:0015181|arginine transmembrane transporter activity	ko:K06895	lysE, argO		_	_	_
tig00000001_pilon_136	891	WP_007612347.1	MULTISPECIES: site-specific tyrosine recombinase XerD [Bacillus]	100%	sp|P46352|XERD_BACSU	Tyrosine recombinase XerD OS=Bacillus subtilis (strain 168) GN=xerD PE=3 SV=3	95%	326423.RBAM_021620	site-specific tyrosine recombinase XerD	100%	COG4974	_	_	GO:0006276|plasmid maintenance;GO:0006310|DNA recombination;GO:0007049|cell cycle;GO:0007059|chromosome segregation;GO:0009314|response to radiation;GO:0015074|DNA integration;GO:0051301|cell division;GO:0071139|resolution of recombination intermediates	GO:0005737|cytoplasm;GO:0048476|Holliday junction resolvase complex	GO:0003677|DNA binding;GO:0009009|site-specific recombinase activity;GO:0009037|tyrosine-based site-specific recombinase activity	ko:K04763	xerD		_	_	_
tig00000001_pilon_1360	495	WP_045207095.1	damage-inducible protein DinB [Bacillus velezensis]	100%	sp|O07939|YIST_BACSU	Uncharacterized protein YisT OS=Bacillus subtilis (strain 168) GN=yisT PE=3 SV=1	69%	326423.RBAM_010990	YisT	98%	COG2318	_	_	GO:0009432|SOS response		GO:0046872|metal ion binding	_	_	_	_	_	_
tig00000001_pilon_1361	273	KJD56576.1	hypothetical protein UZ38_15760 [Bacillus amyloliquefaciens]	98%	sp|P40332|IOLX_BACSU	scyllo-inositol 2-dehydrogenase (NAD(+)) OS=Bacillus subtilis (strain 168) GN=iolX PE=1 SV=2	85%	66692.ABC0429	myo-inositol 2-dehydrogenase	74%	COG0673	_	_	GO:0019310|inositol catabolic process;GO:1902141|cellular response to inositol		GO:0016616|oxidoreductase activity, acting on the CH-OH group of donors, NAD or NADP as acceptor;GO:0070403|NAD+ binding;GO:0070404|NADH binding	ko:K16043	iolX	path:ko00562;path:ko01120	_	_	_
tig00000001_pilon_1362	864	WP_032874405.1	MULTISPECIES: AraC family transcriptional regulator [Bacillus]	100%	sp|P40331|YISR_BACSU	Uncharacterized HTH-type transcriptional regulator YisR OS=Bacillus subtilis (strain 168) GN=yisR PE=4 SV=2	91%	326423.RBAM_010980	YisR	99%	COG2207;COG4753	_	_	GO:0006351|transcription, DNA-templated;GO:0006355|regulation of transcription, DNA-templated;GO:2000284|positive regulation of cellular amino acid biosynthetic process		GO:0003700|DNA binding transcription factor activity;GO:0043565|sequence-specific DNA binding	_	_	_	_	_	_
tig00000001_pilon_1363	1398	ANF35978.1	transporter [Bacillus velezensis]	100%	sp|O07940|YISQ_BACSU	Uncharacterized transporter YisQ OS=Bacillus subtilis (strain 168) GN=yisQ PE=3 SV=1	94%	326423.RBAM_010970	YisQ	100%	COG0534	_	_	GO:0006811|ion transport;GO:0015031|protein transport;GO:0035350|FAD transmembrane transport;GO:0035442|dipeptide transmembrane transport;GO:0042891|antibiotic transport;GO:0046677|response to antibiotic	GO:0005886|plasma membrane;GO:0016020|membrane;GO:0016021|integral component of membrane;GO:0098567|periplasmic side of plasma membrane	GO:0015230|FAD transmembrane transporter activity;GO:0015238|drug transmembrane transporter activity;GO:0015297|antiporter activity;GO:0015307|drug:proton antiporter activity;GO:0042895|antibiotic transmembrane transporter activity;GO:0044610|FMN transmembrane transporter activity;GO:0071916|dipeptide transmembrane transporter activity	_	_	_	_	_	_
tig00000001_pilon_1364	741	WP_094247085.1	phytoene synthase [Bacillus velezensis]	99%	sp|O06728|YISP_BACSU	Putative phytoene/squalene synthase YisP OS=Bacillus subtilis (strain 168) GN=yisP PE=1 SV=2	61%	326423.RBAM_010960	YisP	98%	COG1562	_	_	GO:0009058|biosynthetic process		GO:0016740|transferase activity	ko:K02291	crtB	path:ko00906;path:ko01062;path:ko01100;path:ko01110	_	_	_
tig00000001_pilon_1365	1842	WP_012117256.1	MULTISPECIES: asparagine synthase (glutamine-hydrolyzing) [Bacillus subtilis group]	100%	sp|O05272|ASNO_BACSU	Asparagine synthetase [glutamine-hydrolyzing] 3 OS=Bacillus subtilis (strain 168) GN=asnO PE=1 SV=3	93%	326423.RBAM_010950	AsnO	100%	COG0367	_	_	GO:0001889|liver development;GO:0006529|asparagine biosynthetic process;GO:0006541|glutamine metabolic process;GO:0008652|cellular amino acid biosynthetic process;GO:0009063|cellular amino acid catabolic process;GO:0009416|response to light stimulus;GO:0009612|response to mechanical stimulus;GO:0009636|response to toxic substance;GO:0009646|response to absence of light;GO:0009744|response to sucr…	GO:0005576|extracellular region;GO:0005737|cytoplasm;GO:0005829|cytosol;GO:0005886|plasma membrane;GO:0009506|plasmodesma	GO:0004066|asparagine synthase (glutamine-hydrolyzing) activity;GO:0004071|aspartate-ammonia ligase activity;GO:0005524|ATP binding;GO:0016597|amino acid binding;GO:0042802|identical protein binding;GO:0042803|protein homodimerization activity;GO:0048037|cofactor binding	ko:K01953	asnB, ASNS	path:ko00250;path:ko01100;path:ko01110	_	_	_
tig00000001_pilon_1366	543	WP_020955610.1	MULTISPECIES: DUF2777 domain-containing protein [Bacillus amyloliquefaciens group]	100%	sp|O06727|YISN_BACSU	Uncharacterized protein YisN OS=Bacillus subtilis (strain 168) GN=yisN PE=4 SV=1	76%	326423.RBAM_010940	YisN	98%	_	_	NOG40158	_	_	_	_	_	_	_	_	_
tig00000001_pilon_1367	357	WP_007409161.1	MULTISPECIES: hypothetical protein [Bacillus]	100%	sp|A7Z380|Y1092_BACVZ	UPF0344 protein RBAM_010920 OS=Bacillus velezensis (strain DSM 23117 / BGSC 10A6 / FZB42) GN=RBAM_010920 PE=3 SV=1	100%	326423.RBAM_010920	hypothetical protein	100%	_	_	NOG09333		GO:0005886|plasma membrane;GO:0016021|integral component of membrane	_	_	_	_	_	_	_
tig00000001_pilon_1368	906	WP_031378473.1	MULTISPECIES: FAA hydrolase family protein [Bacillus]	100%	sp|O06724|YISK_BACSU	Uncharacterized protein YisK OS=Bacillus subtilis (strain 168) GN=yisK PE=2 SV=1	92%	326423.RBAM_010910	YisK	100%	COG0179	_	_	GO:0008152|metabolic process;GO:1901023|4-hydroxyphenylacetate catabolic process	GO:0005654|nucleoplasm;GO:0005739|mitochondrion;GO:0005743|mitochondrial inner membrane;GO:0005829|cytosol	GO:0003824|catalytic activity;GO:0008704|5-carboxymethyl-2-hydroxymuconate delta-isomerase activity;GO:0008948|oxaloacetate decarboxylase activity;GO:0016301|kinase activity;GO:0016787|hydrolase activity;GO:0018773|acetylpyruvate hydrolase activity;GO:0018800|5-oxopent-3-ene-1,2,5-tricarboxylate decarboxylase activity;GO:0034545|fumarylpyruvate hydrolase activity;GO:0046872|metal ion binding;GO:0…	_	_	_	_	_	_
tig00000001_pilon_1369	216	WP_038457554.1	MULTISPECIES: aspartyl-phosphate phosphatase Spo0E family protein [Bacillus]	100%	sp|O06722|YISI_BACSU	Aspartyl-phosphate phosphatase YisI OS=Bacillus subtilis (strain 168) GN=yisI PE=2 SV=1	89%	279010.BL05102	YisI	86%	_	_	NOG16531	GO:0030435|sporulation resulting in formation of a cellular spore;GO:0043937|regulation of sporulation		GO:0016787|hydrolase activity	_	_	_	_	_	_
tig00000001_pilon_137	1185	CCG50333.1	phosphopentomutase [Bacillus velezensis YAU B9601-Y2]	100%	sp|P46353|DEOB_BACSU	Phosphopentomutase OS=Bacillus subtilis (strain 168) GN=drm PE=3 SV=3	96%	326423.RBAM_021610	phosphopentomutase	100%	COG1015	_	_	GO:0006015|5-phosphoribose 1-diphosphate biosynthetic process;GO:0006139|nucleobase-containing compound metabolic process;GO:0009117|nucleotide metabolic process;GO:0043094|cellular metabolic compound salvage	GO:0005737|cytoplasm;GO:0005829|cytosol	GO:0000287|magnesium ion binding;GO:0008973|phosphopentomutase activity	ko:K01839	deoB	path:ko00030;path:ko00230	_	_	_
tig00000001_pilon_1370	222	CCF04582.1	putative spore germination protein GerPA [Bacillus velezensis CAU B946]	100%	sp|O06721|GERPA_BACSU	Probable spore germination protein GerPA OS=Bacillus subtilis (strain 168) GN=gerPA PE=1 SV=1	93%	326423.RBAM_010890	GerPA	100%	_	_	NOG70302	GO:0009847|spore germination;GO:0030435|sporulation resulting in formation of a cellular spore;GO:0030436|asexual sporulation	_	_	ko:K06299	gerPA		_	_	_
tig00000001_pilon_1371	237	WP_007409164.1	MULTISPECIES: germination protein GerPB [Bacillus]	100%	sp|O06720|GERPB_BACSU	Probable spore germination protein GerPB OS=Bacillus subtilis (strain 168) GN=gerPB PE=1 SV=3	81%	326423.RBAM_010880	GerPB	100%	_	_	NOG67688	GO:0030435|sporulation resulting in formation of a cellular spore	_	_	ko:K06300	gerPB		_	_	_
tig00000001_pilon_1372	618	WP_043021320.1	spore gernimation protein GerPC [Bacillus velezensis]	100%	sp|O06719|GERPC_BACSU	Probable spore germination protein GerPC OS=Bacillus subtilis (strain 168) GN=gerPC PE=1 SV=1	93%	326423.RBAM_010870	GerPC	100%	_	_	NOG42835	GO:0030435|sporulation resulting in formation of a cellular spore	_	_	ko:K06301	gerPC		_	_	_
tig00000001_pilon_1373	177	WP_003155141.1	MULTISPECIES: hypothetical protein [Bacillus]	100%	sp|O06718|GERPD_BACSU	Probable spore germination protein GerPD OS=Bacillus subtilis (strain 168) GN=gerPD PE=1 SV=1	91%	326423.RBAM_010860	GerPD	100%	_	_	NOG77171	GO:0030435|sporulation resulting in formation of a cellular spore	_	_	ko:K06302	gerPD		_	_	_
tig00000001_pilon_1374	396	WP_007610514.1	MULTISPECIES: spore germination protein GerPE [Bacillus]	100%	sp|O06717|GERPE_BACSU	Probable spore germination protein GerPE OS=Bacillus subtilis (strain 168) GN=gerPE PE=1 SV=1	84%	326423.RBAM_010850	GerPE	100%	_	_	NOG80469	GO:0030435|sporulation resulting in formation of a cellular spore	_	_	ko:K06303	gerPE		_	_	_
tig00000001_pilon_1375	219	WP_003155143.1	MULTISPECIES: spore germination protein [Bacillus]	100%	sp|O06716|GERPF_BACSU	Probable spore germination protein GerPF OS=Bacillus subtilis (strain 168) GN=gerPF PE=1 SV=2	97%	326423.RBAM_010840	GerPF	100%	_	_	NOG73711	GO:0030435|sporulation resulting in formation of a cellular spore	_	_	ko:K06304	gerPF		_	_	_
tig00000001_pilon_1376	321	ASB64617.1	uncharacterized protein S101413_01169 [Bacillus velezensis]	100%	sp|O06715|YISB_BACSU	Uncharacterized protein YisB OS=Bacillus subtilis (strain 168) GN=yisB PE=4 SV=1	88%	326423.RBAM_010830	YisB	100%	COG1403	_	_	_	_	_	_	_	_	_	_	_
tig00000001_pilon_1377	3393	WP_045207090.1	SMC family ATPase [Bacillus velezensis]	100%	sp|O06714|SBCC_BACSU	Nuclease SbcCD subunit C OS=Bacillus subtilis (strain 168) GN=sbcC PE=3 SV=3	68%	326423.RBAM_010820	YirY	93%	COG0419	_	_	GO:0006260|DNA replication;GO:0006281|DNA repair;GO:0006310|DNA recombination;GO:0009432|SOS response		GO:0004519|endonuclease activity;GO:0004527|exonuclease activity;GO:0005524|ATP binding	ko:K03546	sbcC		_	_	_
tig00000001_pilon_1378	1173	WP_003155146.1	MULTISPECIES: exonuclease SbcCD subunit D [Bacillus]	100%	sp|P23479|SBCD_BACSU	Nuclease SbcCD subunit D OS=Bacillus subtilis (strain 168) GN=sbcD PE=3 SV=5	93%	326423.RBAM_010810	hypothetical protein	100%	COG0420	_	_	GO:0006259|DNA metabolic process;GO:0006260|DNA replication;GO:0006281|DNA repair;GO:0006310|DNA recombination;GO:0009432|SOS response		GO:0000014|single-stranded DNA endodeoxyribonuclease activity;GO:0004519|endonuclease activity;GO:0004529|exodeoxyribonuclease activity;GO:0008408|3'-5' exonuclease activity;GO:1990238|double-stranded DNA endodeoxyribonuclease activity	ko:K03547	sbcD		_	_	_
tig00000001_pilon_1379	3705	WP_045207596.1	helicase-exonuclease AddAB subunit AddA [Bacillus velezensis]	100%	sp|A7Z368|ADDA_BACVZ	ATP-dependent helicase/nuclease subunit A OS=Bacillus velezensis (strain DSM 23117 / BGSC 10A6 / FZB42) GN=addA PE=3 SV=1	99%	326423.RBAM_010800	AddA; The heterodimer acts as both an ATP-dependent DNA helicase and an ATP-dependent, dual- [...]	99%	COG1074	_	_	GO:0006259|DNA metabolic process;GO:0006302|double-strand break repair		GO:0003677|DNA binding;GO:0004003|ATP-dependent DNA helicase activity;GO:0004527|exonuclease activity;GO:0005524|ATP binding	ko:K16898	addA		_	_	_
tig00000001_pilon_138	819	WP_007612343.1	MULTISPECIES: purine-nucleoside phosphorylase [Bacillus]	100%	sp|P46354|PUNA_BACSU	Purine nucleoside phosphorylase 1 OS=Bacillus subtilis (strain 168) GN=punA PE=1 SV=1	95%	326423.RBAM_021600	purine nucleoside phosphorylase	100%	COG0005	_	_	GO:0001916|positive regulation of T cell mediated cytotoxicity;GO:0006139|nucleobase-containing compound metabolic process;GO:0006148|inosine catabolic process;GO:0006149|deoxyinosine catabolic process;GO:0006152|purine nucleoside catabolic process;GO:0006161|deoxyguanosine catabolic process;GO:0006166|purine ribonucleoside salvage;GO:0006183|GTP biosynthetic process;GO:0006195|purine nucleotide …	GO:0005576|extracellular region;GO:0005622|intracellular;GO:0005634|nucleus;GO:0005737|cytoplasm;GO:0005829|cytosol;GO:0005856|cytoskeleton;GO:0034774|secretory granule lumen;GO:0070062|extracellular exosome;GO:1904813|ficolin-1-rich granule lumen	GO:0001882|nucleoside binding;GO:0002060|purine nucleobase binding;GO:0004645|phosphorylase activity;GO:0004731|purine-nucleoside phosphorylase activity;GO:0008144|drug binding;GO:0017061|S-methyl-5-thioadenosine phosphorylase activity;GO:0042301|phosphate ion binding;GO:0042802|identical protein binding;GO:0047724|inosine nucleosidase activity;GO:0047975|guanosine phosphorylase activity;GO:00706…	ko:K03783	punA, PNP	path:ko00230;path:ko00240;path:ko00760;path:ko01100;path:ko01110	_	_	_
tig00000001_pilon_1380	3501	WP_045207089.1	helicase-exonuclease AddAB subunit AddB [Bacillus velezensis]	100%	sp|A7Z367|ADDB_BACVZ	ATP-dependent helicase/deoxyribonuclease subunit B OS=Bacillus velezensis (strain DSM 23117 / BGSC 10A6 / FZB42) GN=addB PE=3 SV=1	100%	326423.RBAM_010790	hypothetical protein; The heterodimer acts as both an ATP-dependent DNA helicase and an ATP- [...]	100%	COG3857	_	_	GO:0000724|double-strand break repair via homologous recombination;GO:0006259|DNA metabolic process		GO:0003677|DNA binding;GO:0004003|ATP-dependent DNA helicase activity;GO:0004527|exonuclease activity;GO:0005524|ATP binding;GO:0046872|metal ion binding;GO:0051539|4 iron, 4 sulfur cluster binding	ko:K16899	addB		_	_	_
tig00000001_pilon_1381	711	AHZ15046.1	hypothetical protein V529_10200 [Bacillus velezensis SQR9]	100%	sp|P96697|YDFS_BACSU	UPF0702 transmembrane protein YdfS OS=Bacillus subtilis (strain 168) GN=ydfS PE=3 SV=1	76%	326423.RBAM_010780	YdfS	100%	COG2323	_	_		GO:0005886|plasma membrane;GO:0016021|integral component of membrane	_	_	_	_	_	_	_
tig00000001_pilon_1382	510	WP_007610501.1	MULTISPECIES: effector protein [Bacillus]	100%	sp|O07572|YHJR_BACSU	Uncharacterized protein YhjR OS=Bacillus subtilis (strain 168) GN=yhjR PE=4 SV=1	72%	326423.RBAM_010770	YhjR	99%	COG1633	_	NOG42532			GO:0016491|oxidoreductase activity;GO:0046872|metal ion binding	_	_	_	_	_	_
tig00000001_pilon_1383	624	WP_045207087.1	TetR family transcriptional regulator [Bacillus velezensis]	100%	sp|P0A0N3|QACR_STAAM	HTH-type transcriptional regulator QacR OS=Staphylococcus aureus (strain Mu50 / ATCC 700699) GN=qacR PE=1 SV=1	55%	326423.RBAM_010760	hypothetical protein	99%	COG1309	_	NOG283713;NOG283898;NOG73426	GO:0006351|transcription, DNA-templated;GO:0006355|regulation of transcription, DNA-templated;GO:0045892|negative regulation of transcription, DNA-templated		GO:0003677|DNA binding;GO:0003700|DNA binding transcription factor activity	_	_	_	_	_	_
tig00000001_pilon_1384	1197	WP_045207086.1	MFS transporter [Bacillus velezensis]	100%	sp|P39843|BMR2_BACSU	Multidrug resistance protein 2 OS=Bacillus subtilis (strain 168) GN=blt PE=3 SV=1	88%	326423.RBAM_010750	major facilitator transporter	100%	COG0477	_	_	GO:0006825|copper ion transport;GO:0046677|response to antibiotic;GO:0055085|transmembrane transport	GO:0005765|lysosomal membrane;GO:0005886|plasma membrane;GO:0005887|integral component of plasma membrane;GO:0016021|integral component of membrane;GO:0030121|AP-1 adaptor complex;GO:0030122|AP-2 adaptor complex	GO:0005215|transporter activity;GO:0005277|acetylcholine transmembrane transporter activity;GO:0015238|drug transmembrane transporter activity;GO:0015297|antiporter activity;GO:0022857|transmembrane transporter activity;GO:0042166|acetylcholine binding	ko:K08153	blt		_	_	_
tig00000001_pilon_1385	1158	WP_045207085.1	membrane protein [Bacillus velezensis]	100%	sp|O07568|YHJN_BACSU	Uncharacterized protein YhjN OS=Bacillus subtilis (strain 168) GN=yhjN PE=3 SV=1	78%	326423.RBAM_010740	YhjN	99%	COG3180	_	NOG116850	GO:0010468|regulation of gene expression	GO:0005886|plasma membrane;GO:0016021|integral component of membrane	_	ko:K07120	K07120		_	_	_
tig00000001_pilon_1386	522	WP_045207084.1	MarR family transcriptional regulator [Bacillus velezensis]	99%	sp|Q796S4|YHJH_BACSU	Uncharacterized HTH-type transcriptional regulator YhjH OS=Bacillus subtilis (strain 168) GN=yhjH PE=4 SV=1	78%	326423.RBAM_010730	YhjH	98%	COG1846	_	NOG85258	GO:0006351|transcription, DNA-templated	GO:0005737|cytoplasm	GO:0003677|DNA binding;GO:0003700|DNA binding transcription factor activity	_	_	_	_	_	_
tig00000001_pilon_1387	1479	WP_083061802.1	hypothetical protein [Bacillus velezensis]	99%	sp|O07561|YHJG_BACSU	Uncharacterized aromatic compound monooxygenase YhjG OS=Bacillus subtilis (strain 168) GN=yhjG PE=3 SV=1	73%	326423.RBAM_010720	hypothetical protein	99%	COG0654	_	_	GO:0017000|antibiotic biosynthetic process;GO:0019338|pentachlorophenol catabolic process;GO:0019380|3-phenylpropionate catabolic process;GO:0019439|aromatic compound catabolic process;GO:0019622|3-(3-hydroxy)phenylpropionate catabolic process		GO:0004497|monooxygenase activity;GO:0008688|3-(3-hydroxyphenyl)propionate hydroxylase activity;GO:0016491|oxidoreductase activity;GO:0018677|pentachlorophenol monooxygenase activity;GO:0047670|anhydrotetracycline monooxygenase activity;GO:0071949|FAD binding	_	_	_	_	_	_
tig00000001_pilon_1388	516	WP_007610493.1	MULTISPECIES: signal peptidase I [Bacillus]	100%	sp|O07560|LEPV_BACSU	Signal peptidase I V OS=Bacillus subtilis (strain 168) GN=sipV PE=2 SV=1	93%	326423.RBAM_010710	SipV	100%	COG0681	_	_	GO:0040007|growth	GO:0005576|extracellular region;GO:0005886|plasma membrane;GO:0005887|integral component of plasma membrane;GO:0016021|integral component of membrane	GO:0008236|serine-type peptidase activity	ko:K03100	lepB, TPP	path:ko02024;path:ko03060	_	_	_
tig00000001_pilon_1389	627	WP_082997806.1	TVP38/TMEM64 family protein [Bacillus velezensis]	100%	sp|O07559|YHJE_BACSU	Uncharacterized membrane protein YhjE OS=Bacillus subtilis (strain 168) GN=yhjE PE=4 SV=1	83%	326423.RBAM_010700	YhjE	98%	COG0398	_	_	GO:0009432|SOS response	GO:0005886|plasma membrane;GO:0016021|integral component of membrane	_	_	_	_	_	_	_
tig00000001_pilon_139	1170	WP_029973633.1	MULTISPECIES: D-alanyl-D-alanine carboxypeptidase [Bacillus]	100%	sp|P38422|DACF_BACSU	D-alanyl-D-alanine carboxypeptidase DacF OS=Bacillus subtilis (strain 168) GN=dacF PE=2 SV=2	94%	326423.RBAM_021590	DacF	100%	COG1686	_	_	GO:0000270|peptidoglycan metabolic process;GO:0008360|regulation of cell shape;GO:0009252|peptidoglycan biosynthetic process;GO:0030435|sporulation resulting in formation of a cellular spore;GO:0042493|response to drug;GO:0044036|cell wall macromolecule metabolic process;GO:0071555|cell wall organization	GO:0005576|extracellular region;GO:0005618|cell wall;GO:0005886|plasma membrane;GO:0005887|integral component of plasma membrane	GO:0004175|endopeptidase activity;GO:0004180|carboxypeptidase activity;GO:0008658|penicillin binding;GO:0008800|beta-lactamase activity;GO:0009002|serine-type D-Ala-D-Ala carboxypeptidase activity	ko:K07258	dacC, dacA, dacD	path:ko00550;path:ko01100	_	_	_
tig00000001_pilon_1390	360	WP_029325958.1	MULTISPECIES: hypothetical protein [Bacillus]	100%	sp|O07558|YHJD_BACSU	Uncharacterized protein YhjD OS=Bacillus subtilis (strain 168) GN=yhjD PE=4 SV=1	76%	326423.RBAM_010690	YhjD	99%	_	_	NOG234605;NOG83488	GO:0009432|SOS response	_	_	_	_	_	_	_	_
tig00000001_pilon_1391	201	WP_007409181.1	MULTISPECIES: DUF3311 domain-containing protein [Bacillus]	100%	sp|O07557|YHJC_BACSU	Uncharacterized membrane protein YhjC OS=Bacillus subtilis (strain 168) GN=yhjC PE=4 SV=1	89%	326423.RBAM_010680	YhjC	100%	_	_	NOG147200		GO:0005886|plasma membrane;GO:0016021|integral component of membrane	_	_	_	_	_	_	_
tig00000001_pilon_1392	1470	WP_029325959.1	MULTISPECIES: sodium:solute symporter [Bacillus]	100%	sp|O07556|YHJB_BACSU	Uncharacterized symporter YhjB OS=Bacillus subtilis (strain 168) GN=yhjB PE=3 SV=1	91%	326423.RBAM_010670	YhjB	100%	COG0591	_	_	GO:0006865|amino acid transport;GO:0055085|transmembrane transport	GO:0005886|plasma membrane;GO:0016021|integral component of membrane	GO:0005215|transporter activity;GO:0015293|symporter activity	ko:K03307	TC.SSS		_	_	_
tig00000001_pilon_1393	318	WP_082997805.1	YbjQ family protein [Bacillus velezensis]	100%	sp|A7Z354|Y1066_BACVZ	UPF0145 protein RBAM_010660 OS=Bacillus velezensis (strain DSM 23117 / BGSC 10A6 / FZB42) GN=RBAM_010660 PE=3 SV=1	99%	326423.RBAM_010660	hypothetical protein	99%	COG0393	_	_	_	_	_	_	_	_	_	_	_
tig00000001_pilon_1394	270	WP_003155168.1	MULTISPECIES: hypothetical protein [Bacillus]	100%	sp|O07555|YHJA_BACSU	Uncharacterized protein YhjA OS=Bacillus subtilis (strain 168) GN=yhjA PE=3 SV=1	89%	326423.RBAM_010650	YhjA	100%	_	_	NOG70708	_	_	_	_	_	_	_	_	_
tig00000001_pilon_1395	711	WP_082997804.1	hypothetical protein [Bacillus velezensis]	100%	sp|O05411|YRPD_BACSU	Uncharacterized protein YrpD OS=Bacillus subtilis (strain 168) GN=yrpD PE=4 SV=1	90%	326423.RBAM_010640	YrpD	99%	_	_	NOG134349		GO:0005576|extracellular region	_	_	_	_	_	_	_
tig00000001_pilon_1396	510	WP_044802771.1	hypothetical protein [Bacillus velezensis]	100%	_	_	_	326423.RBAM_010630	hypothetical protein	99%	COG4815	_	_	_	_	_	_	_	_	_	_	_
tig00000001_pilon_1397	372	WP_044802770.1	iron chaperone [Bacillus velezensis]	100%	sp|Q797E6|FRA_BACSU	Intracellular iron chaperone frataxin OS=Bacillus subtilis (strain 168) GN=fra PE=1 SV=1	76%	326423.RBAM_010620	hypothetical protein	98%	COG5646	_	_	GO:0006811|ion transport;GO:0055072|iron ion homeostasis	GO:0005737|cytoplasm	GO:0046872|metal ion binding	ko:K05937	K05937		_	_	_
tig00000001_pilon_1398	369	WP_012117235.1	MULTISPECIES: iron chaperone [Bacillus]	100%	sp|Q797E6|FRA_BACSU	Intracellular iron chaperone frataxin OS=Bacillus subtilis (strain 168) GN=fra PE=1 SV=1	74%	326423.RBAM_010610	hypothetical protein	100%	COG5646	_	_	GO:0006811|ion transport;GO:0055072|iron ion homeostasis	GO:0005737|cytoplasm	GO:0046872|metal ion binding	ko:K05937	K05937		_	_	_
tig00000001_pilon_1399	579	WP_003155179.1	MULTISPECIES: competence protein [Bacillus]	100%	sp|P40396|COMK_BACSU	Competence transcription factor OS=Bacillus subtilis (strain 168) GN=comK PE=1 SV=1	91%	326423.RBAM_010600	ComK	100%	COG4903	_	_	GO:0006351|transcription, DNA-templated;GO:0006355|regulation of transcription, DNA-templated;GO:0030420|establishment of competence for transformation		GO:0003677|DNA binding	ko:K02250	comK	path:ko02024	_	_	_
tig00000001_pilon_14	1062	WP_007612522.1	MULTISPECIES: aminopeptidase P family protein [Bacillus]	100%	sp|P54518|YQHT_BACSU	Uncharacterized peptidase YqhT OS=Bacillus subtilis (strain 168) GN=yqhT PE=3 SV=1	87%	326423.RBAM_022790	YqhT	100%	COG0006	_	_	GO:0006508|proteolysis	GO:0005737|cytoplasm;GO:0005886|plasma membrane;GO:0016021|integral component of membrane	GO:0004177|aminopeptidase activity;GO:0008237|metallopeptidase activity;GO:0016787|hydrolase activity;GO:0016805|dipeptidase activity;GO:0046872|metal ion binding;GO:0102009|proline dipeptidase activity	ko:K01262	pepP		_	_	_
tig00000001_pilon_140	354	WP_007409411.1	MULTISPECIES: anti-sigma F factor antagonist [Bacillus]	100%	sp|P10727|SP2AA_BACSU	Anti-sigma F factor antagonist OS=Bacillus subtilis (strain 168) GN=spoIIAA PE=1 SV=3	97%	326423.RBAM_021580	hypothetical protein	100%	COG1366	_	_	GO:0006355|regulation of transcription, DNA-templated;GO:0030435|sporulation resulting in formation of a cellular spore		GO:0045152|antisigma factor binding	ko:K06378	spoIIAA		_	_	_
tig00000001_pilon_1400	234	WP_032874382.1	MULTISPECIES: IDEAL domain-containing protein [Bacillus]	100%	sp|O31594|YHZC_BACSU	Uncharacterized protein YhzC OS=Bacillus subtilis (strain 168) GN=yhzC PE=4 SV=1	94%	326423.RBAM_010590	YhzC	99%	_	_	NOG73407	_	_	_	_	_	_	_	_	_
tig00000001_pilon_1401	858	WP_038457531.1	MULTISPECIES: NAD(P)-dependent oxidoreductase [Bacillus]	100%	sp|P40397|YHXC_BACSU	Uncharacterized oxidoreductase YhxC OS=Bacillus subtilis (strain 168) GN=yhxC PE=3 SV=2	96%	326423.RBAM_010580	YhxC	100%	COG1028	_	_	GO:0006631|fatty acid metabolic process;GO:0006633|fatty acid biosynthetic process;GO:0010130|anaerobic ethylbenzene catabolic process;GO:0030497|fatty acid elongation;GO:0051289|protein homotetramerization;GO:0055114|oxidation-reduction process	GO:0005634|nucleus;GO:0005829|cytosol;GO:0009507|chloroplast	GO:0000166|nucleotide binding;GO:0003857|3-hydroxyacyl-CoA dehydrogenase activity;GO:0004316|3-oxoacyl-[acyl-carrier-protein] reductase (NADPH) activity;GO:0008106|alcohol dehydrogenase (NADP+) activity;GO:0016491|oxidoreductase activity;GO:0016616|oxidoreductase activity, acting on the CH-OH group of donors, NAD or NADP as acceptor;GO:0047936|glucose 1-dehydrogenase [NAD(P)] activity;GO:0050661|…	_	_	_	_	_	_
tig00000001_pilon_1402	1524	WP_045207077.1	(2Fe-2S)-binding protein [Bacillus velezensis]	100%	sp|O07622|YHFW_BACSU	Putative Rieske 2Fe-2S iron-sulfur protein YhfW OS=Bacillus subtilis (strain 168) GN=yhfW PE=3 SV=1	83%	326423.RBAM_010570	YhfW	100%	COG0665;COG0723	_	_	GO:0009767|photosynthetic electron transport chain;GO:0010196|nonphotochemical quenching;GO:0015979|photosynthesis;GO:0042742|defense response to bacterium;GO:0080167|response to karrikin	GO:0005737|cytoplasm;GO:0005886|plasma membrane;GO:0009507|chloroplast;GO:0009512|cytochrome b6f complex;GO:0009534|chloroplast thylakoid;GO:0009535|chloroplast thylakoid membrane;GO:0009579|thylakoid;GO:0009941|chloroplast envelope;GO:0016020|membrane;GO:0016021|integral component of membrane;GO:0033115|cyanelle thylakoid membrane;GO:0042651|thylakoid membrane	GO:0009496|plastoquinol--plastocyanin reductase activity;GO:0016491|oxidoreductase activity;GO:0045158|electron transporter, transferring electrons within cytochrome b6/f complex of photosystem II activity;GO:0046028|electron transporter, transferring electrons from cytochrome b6/f complex of photosystem II activity;GO:0046872|metal ion binding;GO:0051537|2 iron, 2 sulfur cluster binding	_	_	_	_	_	_
tig00000001_pilon_1403	1293	WP_007409192.1	MULTISPECIES: globin-coupled sensor protein [Bacillus]	100%	sp|O07621|HEMAT_BACSU	Heme-based aerotactic transducer HemAT OS=Bacillus subtilis (strain 168) GN=hemAT PE=1 SV=1	89%	326423.RBAM_010560	HemAT	99%	COG0840	_	_	GO:0006935|chemotaxis;GO:0007165|signal transduction;GO:0009405|pathogenesis;GO:0009454|aerotaxis;GO:0010247|detection of phosphate ion;GO:0043200|response to amino acid;GO:0050918|positive chemotaxis;GO:0071310|cellular response to organic substance	GO:0005622|intracellular;GO:0005886|plasma membrane;GO:0016020|membrane;GO:0016021|integral component of membrane	GO:0000155|phosphorelay sensor kinase activity;GO:0004871|signal transducer activity;GO:0016597|amino acid binding;GO:0020037|heme binding;GO:0046872|metal ion binding	ko:K06595	hemAT		_	_	_
tig00000001_pilon_1404	558	WP_020955598.1	MULTISPECIES: biotin transporter [Bacillus amyloliquefaciens group]	100%	sp|O07620|BIOY_BACSU	Probable biotin transporter BioY OS=Bacillus subtilis (strain 168) GN=bioY PE=2 SV=1	83%	326423.RBAM_010550	YhfU	100%	COG1268	_	_		GO:0005886|plasma membrane;GO:0016021|integral component of membrane	GO:0015225|biotin transmembrane transporter activity;GO:0042802|identical protein binding	ko:K03523	bioY	path:ko02010	_	_	_
tig00000001_pilon_1405	1437	WP_088462321.1	acyl-CoA synthetase [Bacillus velezensis]	100%	sp|O07619|YHFT_BACSU	Uncharacterized acyl--CoA ligase YhfT OS=Bacillus subtilis (strain 168) GN=yhfT PE=2 SV=1	77%	326423.RBAM_010540	acyl-CoA synthetase	99%	COG0318	_	_	GO:0001101|response to acid chemical;GO:0006633|fatty acid biosynthetic process;GO:0006635|fatty acid beta-oxidation;GO:0008152|metabolic process;GO:0009234|menaquinone biosynthetic process;GO:0044119|growth of symbiont in host cell	GO:0005618|cell wall;GO:0005829|cytosol;GO:0005886|plasma membrane	GO:0004321|fatty-acyl-CoA synthase activity;GO:0004467|long-chain fatty acid-CoA ligase activity;GO:0005524|ATP binding;GO:0008756|o-succinylbenzoate-CoA ligase activity;GO:0016874|ligase activity;GO:0102391|decanoate-CoA ligase activity	ko:K01897	ACSL, fadD	path:ko00061;path:ko00071;path:ko01100;path:ko01212;path:ko02024;path:ko03320;path:ko04146;path:ko04216;path:ko04920	_	_	_
tig00000001_pilon_1406	1092	WP_088462322.1	acetyl-CoA acetyltransferase [Bacillus velezensis]	100%	sp|O07618|YHFS_BACSU	Putative acetyl-CoA C-acetyltransferase YhfS OS=Bacillus subtilis (strain 168) GN=yhfS PE=2 SV=1	85%	326423.RBAM_010530	acetyl-CoA acetyltransferase	99%	COG0183	_	_	GO:0006635|fatty acid beta-oxidation;GO:0008152|metabolic process;GO:0019605|butyrate metabolic process;GO:0019619|3,4-dihydroxybenzoate catabolic process;GO:0042619|poly-hydroxybutyrate biosynthetic process;GO:0042621|poly(3-hydroxyalkanoate) biosynthetic process;GO:0042952|beta-ketoadipate pathway	GO:0005737|cytoplasm	GO:0003985|acetyl-CoA C-acetyltransferase activity;GO:0003988|acetyl-CoA C-acyltransferase activity;GO:0016747|transferase activity, transferring acyl groups other than amino-acyl groups;GO:0033812|3-oxoadipyl-CoA thiolase activity	ko:K00626	E2.3.1.9, atoB	path:ko00071;path:ko00072;path:ko00280;path:ko00310;path:ko00362;path:ko00380;path:ko00620;path:ko00630;path:ko00640;path:ko00650;path:ko00720;path:ko00900;path:ko01100;path:ko01110;path:ko01120;path:ko01130;path:ko01200;path:ko01212;path:ko02020	_	_	_
tig00000001_pilon_1407	576	WP_007610462.1	MULTISPECIES: histidine phosphatase family protein [Bacillus]	100%	sp|O07617|PHOE_BACSU	Uncharacterized phosphatase PhoE OS=Bacillus subtilis (strain 168) GN=phoE PE=3 SV=1	87%	326423.RBAM_010520	YhfR	99%	COG0406	_	_	GO:0006096|glycolytic process;GO:0006564|L-serine biosynthetic process;GO:0008152|metabolic process;GO:0070179|D-serine biosynthetic process	GO:0005829|cytosol	GO:0004619|phosphoglycerate mutase activity;GO:0004647|phosphoserine phosphatase activity;GO:0016787|hydrolase activity;GO:0016791|phosphatase activity	ko:K15640	K15640, phoE		_	_	_
tig00000001_pilon_1408	879	WP_082997798.1	iron-dicitrate ABC transporter substrate-binding protein [Bacillus velezensis]	99%	sp|C0SP94|YHFQ_BACSU	Putative ABC transporter substrate-binding lipoprotein YhfQ OS=Bacillus subtilis (strain 168) GN=yhfQ PE=1 SV=1	64%	326423.RBAM_010510	YhfQ	97%	COG4594	_	_	GO:0006810|transport;GO:0006811|ion transport;GO:0006826|iron ion transport;GO:0010039|response to iron ion;GO:0015688|iron chelate transport;GO:0055072|iron ion homeostasis;GO:0071281|cellular response to iron ion	GO:0005576|extracellular region;GO:0005737|cytoplasm;GO:0005886|plasma membrane;GO:0030288|outer membrane-bounded periplasmic space	_	ko:K02016	ABC.FEV.S	path:ko02010	_	_	_
tig00000001_pilon_1409	1149	WP_044802764.1	peptidase S8 [Bacillus velezensis]	100%	sp|P00782|SUBT_BACAM	Subtilisin BPN' OS=Bacillus amyloliquefaciens GN=apr PE=1 SV=1	99%	326423.RBAM_010500	hypothetical protein; Subtilisin is an extracellular alkaline serine protease, it catalyzes [...]	99%	COG1404	_	_	GO:0006508|proteolysis;GO:0007599|hemostasis;GO:0009405|pathogenesis;GO:0030435|sporulation resulting in formation of a cellular spore;GO:0042730|fibrinolysis	GO:0005576|extracellular region;GO:0005737|cytoplasm	GO:0004252|serine-type endopeptidase activity;GO:0042802|identical protein binding;GO:0046872|metal ion binding	ko:K01342	aprE	path:ko02024	_	_	_
tig00000001_pilon_141	441	WP_003153347.1	MULTISPECIES: anti-sigma F factor [Bacillus]	100%	sp|A7Z692|SP2AB_BACVZ	Anti-sigma F factor OS=Bacillus velezensis (strain DSM 23117 / BGSC 10A6 / FZB42) GN=spoIIAB PE=3 SV=1	100%	326423.RBAM_021570	anti-sigma F factor; Binds to sigma F and blocks its ability to form an RNA polymerase holoe [...]	100%	COG2172	_	_	GO:0006355|regulation of transcription, DNA-templated;GO:0030435|sporulation resulting in formation of a cellular spore;GO:0030436|asexual sporulation;GO:0045892|negative regulation of transcription, DNA-templated		GO:0004674|protein serine/threonine kinase activity;GO:0005524|ATP binding;GO:0016989|sigma factor antagonist activity	ko:K06379	spoIIAB		_	_	_
tig00000001_pilon_1410	1251	WP_007610452.1	MULTISPECIES: peptidase M48 [Bacillus]	100%	sp|P40769|YHFN_BACSU	Uncharacterized metalloprotease YhfN OS=Bacillus subtilis (strain 168) GN=yhfN PE=3 SV=2	89%	326423.RBAM_010490	YhfN	99%	COG0501	_	_	GO:0006508|proteolysis;GO:0006998|nuclear envelope organization;GO:0030327|prenylated protein catabolic process;GO:0071586|CAAX-box protein processing;GO:0080120|CAAX-box protein maturation	GO:0005637|nuclear inner membrane;GO:0005773|vacuole;GO:0005783|endoplasmic reticulum;GO:0016020|membrane;GO:0030176|integral component of endoplasmic reticulum membrane;GO:0070062|extracellular exosome	GO:0004175|endopeptidase activity;GO:0004222|metalloendopeptidase activity;GO:0008235|metalloexopeptidase activity;GO:0046872|metal ion binding	_	_	_	_	_	_
tig00000001_pilon_1411	396	WP_007409201.1	MULTISPECIES: hypothetical protein [Bacillus]	100%	sp|O07611|YHFM_BACSU	Uncharacterized protein YhfM OS=Bacillus subtilis (strain 168) GN=yhfM PE=3 SV=1	82%	326423.RBAM_010480	YhfM	100%	_	_	NOG125752	_	_	_	_	_	_	_	_	_
tig00000001_pilon_1412	1542	WP_098081256.1	long-chain fatty acid--CoA ligase [Bacillus velezensis]	100%	sp|O07610|LCFB_BACSU	Long-chain-fatty-acid--CoA ligase OS=Bacillus subtilis (strain 168) GN=lcfB PE=2 SV=2	87%	326423.RBAM_010470	acyl-CoA synthetase	100%	COG0318	_	_	GO:0006629|lipid metabolic process;GO:0006631|fatty acid metabolic process;GO:0006635|fatty acid beta-oxidation;GO:0006637|acyl-CoA metabolic process;GO:0008152|metabolic process;GO:0008654|phospholipid biosynthetic process;GO:0009234|menaquinone biosynthetic process;GO:0009411|response to UV;GO:0009695|jasmonic acid biosynthetic process	GO:0005737|cytoplasm;GO:0005777|peroxisome;GO:0005829|cytosol;GO:0009898|cytoplasmic side of plasma membrane;GO:0016020|membrane	GO:0004321|fatty-acyl-CoA synthase activity;GO:0004467|long-chain fatty acid-CoA ligase activity;GO:0005504|fatty acid binding;GO:0005524|ATP binding;GO:0008756|o-succinylbenzoate-CoA ligase activity;GO:0016874|ligase activity;GO:0070538|oleic acid binding;GO:0102391|decanoate-CoA ligase activity	ko:K01897	ACSL, fadD	path:ko00061;path:ko00071;path:ko01100;path:ko01212;path:ko02024;path:ko03320;path:ko04146;path:ko04216;path:ko04920	_	_	_
tig00000001_pilon_1413	645	AHZ15014.1	ADP-L-glycero-D-manno-heptose-6-epimerase [Bacillus velezensis SQR9]	100%	sp|O07609|YHFK_BACSU	Uncharacterized sugar epimerase YhfK OS=Bacillus subtilis (strain 168) GN=yhfK PE=2 SV=1	90%	326423.RBAM_010460	YhfK	98%	COG0702	_	_		GO:0005622|intracellular;GO:0005737|cytoplasm;GO:0009507|chloroplast;GO:0009534|chloroplast thylakoid;GO:0009535|chloroplast thylakoid membrane;GO:0009941|chloroplast envelope;GO:0010287|plastoglobule	GO:0016491|oxidoreductase activity;GO:0016829|lyase activity	_	_	_	_	_	_
tig00000001_pilon_1414	996	WP_007409204.1	MULTISPECIES: lipoate--protein ligase A [Bacillus]	100%	sp|O07608|LPLJ_BACSU	Lipoate-protein ligase LplJ OS=Bacillus subtilis (strain 168) GN=lplJ PE=1 SV=1	91%	326423.RBAM_010450	YhfJ	100%	COG0095	_	_	GO:0009249|protein lipoylation	GO:0005737|cytoplasm;GO:0005829|cytosol	GO:0005524|ATP binding;GO:0016874|ligase activity;GO:0016979|lipoate-protein ligase activity;GO:0017118|lipoyltransferase activity	ko:K03800	lplA, lplJ	path:ko00785;path:ko01100	_	_	_
tig00000001_pilon_1415	735	WP_007610443.1	MULTISPECIES: hypothetical protein [Bacillus]	100%	sp|O07607|YHFI_BACSU	Probable metallo-hydrolase YhfI OS=Bacillus subtilis (strain 168) GN=yhfI PE=3 SV=1	94%	326423.RBAM_010440	YhfI	100%	COG1234	_	_	GO:0042779|tRNA 3'-trailer cleavage		GO:0016891|endoribonuclease activity, producing 5'-phosphomonoesters;GO:0042781|3'-tRNA processing endoribonuclease activity;GO:0046872|metal ion binding	_	_	_	_	_	_
tig00000001_pilon_1416	1290	WP_007610442.1	MULTISPECIES: proton glutamate symport protein [Bacillus]	100%	sp|O07605|GLTT_BACSU	Proton/sodium-glutamate symport protein OS=Bacillus subtilis (strain 168) GN=gltT PE=3 SV=1	97%	326423.RBAM_010420	GltT	100%	COG1301	_	_	GO:0006835|dicarboxylic acid transport;GO:0015810|aspartate transmembrane transport;GO:0015813|L-glutamate transmembrane transport	GO:0005886|plasma membrane;GO:0016021|integral component of membrane	GO:0015293|symporter activity	ko:K11102	gltP, gltT		_	_	_
tig00000001_pilon_1417	1041	WP_015417161.1	MULTISPECIES: endoglucanase [Bacillus]	100%	sp|O07603|YHFE_BACSU	Putative aminopeptidase YhfE OS=Bacillus subtilis (strain 168) GN=yhfE PE=3 SV=1	91%	326423.RBAM_010410	YhfE	100%	COG1363	_	_			GO:0004177|aminopeptidase activity;GO:0008237|metallopeptidase activity;GO:0046872|metal ion binding	_	_	_	_	_	_
tig00000001_pilon_1418	222	WP_038457505.1	MULTISPECIES: hypothetical protein [Bacillus]	100%	_	_	_	_	_	_	_	_	_	_	_	_	_	_	_	_	_	_
tig00000001_pilon_1419	978	WP_003155217.1	MULTISPECIES: ketoacyl-ACP synthase III [Bacillus]	100%	sp|O07600|FABH2_BACSU	3-oxoacyl-[acyl-carrier-protein] synthase 3 protein 2 OS=Bacillus subtilis (strain 168) GN=fabHB PE=2 SV=1	89%	326423.RBAM_010400	3-oxoacyl-(acyl carrier protein) synthase III	100%	COG0332	_	_	GO:0006631|fatty acid metabolic process;GO:0006633|fatty acid biosynthetic process	GO:0005737|cytoplasm	GO:0004315|3-oxoacyl-[acyl-carrier-protein] synthase activity;GO:0033818|beta-ketoacyl-acyl-carrier-protein synthase III activity	ko:K00648	fabH	path:ko00061;path:ko01100;path:ko01212	_	_	_
tig00000001_pilon_142	768	WP_003153348.1	MULTISPECIES: RNA polymerase sporulation sigma factor SigF [Bacillus]	100%	sp|P07860|RPSF_BACSU	RNA polymerase sigma-F factor OS=Bacillus subtilis (strain 168) GN=sigF PE=1 SV=1	99%	326423.RBAM_021560	sporulation sigma factor SigF; Sigma factors are initiation factors that promote the attachm [...]	100%	COG1191	_	_	GO:0006352|DNA-templated transcription, initiation;GO:0030435|sporulation resulting in formation of a cellular spore;GO:0043620|regulation of DNA-templated transcription in response to stress	GO:0005737|cytoplasm	GO:0003677|DNA binding;GO:0003700|DNA binding transcription factor activity;GO:0016987|bacterial sigma factor activity	ko:K03091	SIG3.4		_	_	_
tig00000001_pilon_1420	2334	WP_021494936.1	MULTISPECIES: YhgE/Pip domain-containing protein [Bacillus]	100%	sp|P32399|YHGE_BACSU	Uncharacterized protein YhgE OS=Bacillus subtilis (strain 168) GN=yhgE PE=4 SV=2	82%	326423.RBAM_010390	YhgE	99%	COG1511	_	_		GO:0005886|plasma membrane;GO:0016021|integral component of membrane	_	ko:K01421	yhgE		_	_	_
tig00000001_pilon_1421	573	WP_007610428.1	MULTISPECIES: TetR/AcrR family transcriptional regulator [Bacillus]	100%	sp|P32398|YHGD_BACSU	Uncharacterized HTH-type transcriptional regulator YhgD OS=Bacillus subtilis (strain 168) GN=yhgD PE=4 SV=1	94%	326423.RBAM_010380	YhgD	99%	COG1309	_	NOG73426	GO:0006351|transcription, DNA-templated	GO:0005829|cytosol	GO:0000976|transcription regulatory region sequence-specific DNA binding;GO:0003700|DNA binding transcription factor activity	_	_	_	_	_	_
tig00000001_pilon_1422	1434	WP_007610422.1	MULTISPECIES: protoporphyrinogen oxidase [Bacillus]	100%	sp|P32397|PPOX_BACSU	Protoporphyrinogen oxidase OS=Bacillus subtilis (strain 168) GN=hemY PE=1 SV=1	92%	326423.RBAM_010370	protoporphyrinogen oxidase	100%	COG1232	_	_	GO:0006779|porphyrin-containing compound biosynthetic process;GO:0006782|protoporphyrinogen IX biosynthetic process;GO:0006783|heme biosynthetic process;GO:0015995|chlorophyll biosynthetic process	GO:0005634|nucleus;GO:0005737|cytoplasm;GO:0005739|mitochondrion;GO:0005829|cytosol;GO:0009507|chloroplast;GO:0009534|chloroplast thylakoid;GO:0009941|chloroplast envelope;GO:0016020|membrane	GO:0004729|oxygen-dependent protoporphyrinogen oxidase activity	ko:K00231	PPOX, hemY	path:ko00860;path:ko01100;path:ko01110	_	_	_
tig00000001_pilon_1423	936	WP_003155221.1	MULTISPECIES: ferrochelatase [Bacillus]	100%	sp|P32396|HEMH_BACSU	Ferrochelatase OS=Bacillus subtilis (strain 168) GN=hemH PE=1 SV=1	94%	326423.RBAM_010360	ferrochelatase; Catalyzes the ferrous insertion into protoporphyrin IX (By similarity)	100%	COG0276	_	_	GO:0006779|porphyrin-containing compound biosynthetic process;GO:0006783|heme biosynthetic process	GO:0005737|cytoplasm	GO:0004325|ferrochelatase activity;GO:0046872|metal ion binding	ko:K01772	hemH, FECH	path:ko00860;path:ko01100;path:ko01110	_	_	_
tig00000001_pilon_1424	1113	EIF12564.1	uroporphyrinogen decarboxylase [Bacillus sp. 5B6]	100%	sp|A7Z323|DCUP_BACVZ	Uroporphyrinogen decarboxylase OS=Bacillus velezensis (strain DSM 23117 / BGSC 10A6 / FZB42) GN=hemE PE=3 SV=1	99%	326423.RBAM_010350	uroporphyrinogen decarboxylase; Catalyzes the decarboxylation of four acetate groups of urop [...]	99%	COG0407	_	_	GO:0006782|protoporphyrinogen IX biosynthetic process;GO:0006783|heme biosynthetic process	GO:0005737|cytoplasm;GO:0005829|cytosol	GO:0004853|uroporphyrinogen decarboxylase activity	ko:K01599	hemE, UROD	path:ko00860;path:ko01100;path:ko01110	_	_	_
tig00000001_pilon_1425	2142	WP_045207068.1	penicillin-binding protein [Bacillus velezensis]	100%	sp|P38050|PBPF_BACSU	Penicillin-binding protein 1F OS=Bacillus subtilis (strain 168) GN=pbpF PE=2 SV=2	90%	326423.RBAM_010340	PbpF	100%	COG0744	_	_	GO:0008360|regulation of cell shape;GO:0009252|peptidoglycan biosynthetic process;GO:0046677|response to antibiotic;GO:0071555|cell wall organization	GO:0005576|extracellular region;GO:0005886|plasma membrane;GO:0009274|peptidoglycan-based cell wall;GO:0016021|integral component of membrane	GO:0003824|catalytic activity;GO:0008658|penicillin binding;GO:0008955|peptidoglycan glycosyltransferase activity;GO:0009002|serine-type D-Ala-D-Ala carboxypeptidase activity;GO:0042802|identical protein binding	ko:K12555	pbp2A	path:ko00550;path:ko01100;path:ko01501	_	_	_
tig00000001_pilon_1426	501	WP_038457497.1	MULTISPECIES: heme-degrading oxygenase HmoB [Bacillus]	100%	sp|P38049|HMOB_BACSU	Heme-degrading monooxygenase HmoB OS=Bacillus subtilis (strain 168) GN=hmoB PE=1 SV=1	94%	326423.RBAM_010330	YhgC	99%	COG2329	_	_		GO:0005737|cytoplasm	GO:0004497|monooxygenase activity;GO:0046872|metal ion binding	ko:K21481	mhuD, hmoB		_	_	_
tig00000001_pilon_1427	1386	WP_044802756.1	membrane protein [Bacillus velezensis]	100%	sp|O07599|YHFA_BACSU	Uncharacterized membrane protein YhfA OS=Bacillus subtilis (strain 168) GN=yhfA PE=4 SV=1	88%	326423.RBAM_010320	YhfA	99%	_	_	NOG05782		GO:0005886|plasma membrane;GO:0016021|integral component of membrane	_	_	_	_	_	_	_
tig00000001_pilon_1428	1188	KNX34991.1	peptidase M20 [Bacillus amyloliquefaciens]	100%	sp|O07598|YHAA_BACSU	Putative amidohydrolase YhaA OS=Bacillus subtilis (strain 168) GN=yhaA PE=3 SV=3	87%	326423.RBAM_010310	YhaA	99%	COG1473	_	_	GO:0008152|metabolic process;GO:0009089|lysine biosynthetic process via diaminopimelate;GO:0009611|response to wounding;GO:0009850|auxin metabolic process;GO:0010112|regulation of systemic acquired resistance;GO:0019877|diaminopimelate biosynthetic process;GO:0042398|cellular modified amino acid biosynthetic process	GO:0005783|endoplasmic reticulum;GO:0005788|endoplasmic reticulum lumen;GO:0005794|Golgi apparatus;GO:0005886|plasma membrane	GO:0004046|aminoacylase activity;GO:0004180|carboxypeptidase activity;GO:0004357|glutamate-cysteine ligase activity;GO:0005524|ATP binding;GO:0008237|metallopeptidase activity;GO:0010178|IAA-amino acid conjugate hydrolase activity;GO:0010179|IAA-Ala conjugate hydrolase activity;GO:0010210|IAA-Phe conjugate hydrolase activity;GO:0010211|IAA-Leu conjugate hydrolase activity;GO:0016787|hydrolase act…	_	_	_	_	_	_
tig00000001_pilon_1429	705	WP_007610404.1	MULTISPECIES: EcsC family protein [Bacillus]	100%	sp|P55341|ECSC_BACSU	Protein EcsC OS=Bacillus subtilis (strain 168) GN=ecsC PE=4 SV=1	82%	326423.RBAM_010300	EcsC	99%	_	_	NOG06000	_	_	_	_	_	_	_	_	_
tig00000001_pilon_143	621	WP_007409412.1	MULTISPECIES: stage V sporulation protein AA [Bacillus]	100%	sp|P40866|SP5AA_BACSU	Stage V sporulation protein AA OS=Bacillus subtilis (strain 168) GN=spoVAA PE=4 SV=2	94%	326423.RBAM_021550	SpoVAA	100%	_	_	NOG29208	GO:0030435|sporulation resulting in formation of a cellular spore	GO:0005886|plasma membrane;GO:0016021|integral component of membrane	_	ko:K06403	spoVAA		_	_	_
tig00000001_pilon_1430	1227	WP_045207065.1	ABC transporter permease EscB [Bacillus velezensis]	100%	sp|P55340|ECSB_BACSU	Protein EcsB OS=Bacillus subtilis (strain 168) GN=ecsB PE=4 SV=1	88%	326423.RBAM_010290	EcsB	100%	COG4473	_	_	GO:0006810|transport;GO:0030420|establishment of competence for transformation;GO:0030435|sporulation resulting in formation of a cellular spore	GO:0005886|plasma membrane;GO:0016021|integral component of membrane	_	ko:K01992	ABC-2.P		_	_	_
tig00000001_pilon_1431	744	WP_025284506.1	MULTISPECIES: ABC transporter ATP-binding protein [Bacillus]	100%	sp|P55339|ECSA_BACSU	ABC-type transporter ATP-binding protein EcsA OS=Bacillus subtilis (strain 168) GN=ecsA PE=1 SV=1	97%	326423.RBAM_010280	EcsA	100%	COG1131	_	_	GO:0002790|peptide secretion;GO:0006497|protein lipidation;GO:0006810|transport;GO:0006814|sodium ion transport;GO:0006855|drug transmembrane transport;GO:0006869|lipid transport;GO:0006909|phagocytosis;GO:0006911|phagocytosis, engulfment;GO:0007040|lysosome organization;GO:0007186|G-protein coupled receptor signaling pathway;GO:0007584|response to nutrient;GO:0007613|memory;GO:0008203|cholestero…	GO:0000139|Golgi membrane;GO:0001891|phagocytic cup;GO:0005622|intracellular;GO:0005654|nucleoplasm;GO:0005739|mitochondrion;GO:0005774|vacuolar membrane;GO:0005789|endoplasmic reticulum membrane;GO:0005794|Golgi apparatus;GO:0005886|plasma membrane;GO:0005887|integral component of plasma membrane;GO:0009897|external side of plasma membrane;GO:0009986|cell surface;GO:0016021|integral component of…	GO:0005102|signaling receptor binding;GO:0005215|transporter activity;GO:0005524|ATP binding;GO:0005543|phospholipid binding;GO:0005548|phospholipid transporter activity;GO:0008509|anion transmembrane transporter activity;GO:0015485|cholesterol binding;GO:0015562|efflux transmembrane transporter activity;GO:0016887|ATPase activity;GO:0017127|cholesterol transporter activity;GO:0019905|syntaxin bi…	ko:K01990	ABC-2.A		_	_	_
tig00000001_pilon_1432	438	WP_045207064.1	HIT family protein [Bacillus velezensis]	100%	sp|O07513|HIT_BACSU	Protein hit OS=Bacillus subtilis (strain 168) GN=hit PE=1 SV=1	95%	326423.RBAM_010270	hypothetical protein	100%	COG0537	_	_	GO:0006790|sulfur compound metabolic process;GO:0009117|nucleotide metabolic process;GO:0009150|purine ribonucleotide metabolic process;GO:0009164|nucleoside catabolic process	GO:0005634|nucleus;GO:0005737|cytoplasm;GO:0005739|mitochondrion;GO:0005777|peroxisome;GO:0005829|cytosol	GO:0000166|nucleotide binding;GO:0003824|catalytic activity;GO:0016787|hydrolase activity;GO:0017111|nucleoside-triphosphatase activity;GO:0043530|adenosine 5'-monophosphoramidase activity;GO:0047627|adenylylsulfatase activity;GO:0047710|bis(5'-adenosyl)-triphosphatase activity	ko:K02503	HINT1, hinT, hit		_	_	_
tig00000001_pilon_1433	1080	WP_044802753.1	3-phosphoserine/phosphohydroxythreonine transaminase [Bacillus velezensis]	100%	sp|P80862|SERC_BACSU	Phosphoserine aminotransferase OS=Bacillus subtilis (strain 168) GN=serC PE=1 SV=2	92%	326423.RBAM_010260	phosphoserine aminotransferase; Catalyzes the reversible conversion of 3- phosphohydroxypyru [...]	99%	COG1932	_	_	GO:0006564|L-serine biosynthetic process;GO:0008615|pyridoxine biosynthetic process;GO:0009735|response to cytokinin;GO:0046686|response to cadmium ion	GO:0005737|cytoplasm;GO:0009507|chloroplast;GO:0009534|chloroplast thylakoid;GO:0009536|plastid;GO:0009570|chloroplast stroma	GO:0004648|O-phospho-L-serine:2-oxoglutarate aminotransferase activity	ko:K00831	serC, PSAT1	path:ko00260;path:ko00680;path:ko00750;path:ko01100;path:ko01120;path:ko01130;path:ko01200;path:ko01230	_	_	_
tig00000001_pilon_1434	516	WP_029325969.1	MULTISPECIES: tryptophan transporter [Bacillus]	100%	sp|O07515|TRPP_BACSU	Probable tryptophan transport protein OS=Bacillus subtilis (strain 168) GN=trpP PE=2 SV=2	90%	326423.RBAM_010250	YhaG	100%	_	_	NOG07243	GO:0006865|amino acid transport	GO:0005886|plasma membrane;GO:0016021|integral component of membrane	_	_	_	_	_	_	_
tig00000001_pilon_1435	180	CBI42220.1	hypothetical protein yhzF [Bacillus amyloliquefaciens DSM 7]	100%	sp|C0H3Y3|YHZF_BACSU	Uncharacterized membrane protein YhzF OS=Bacillus subtilis (strain 168) GN=yhzF PE=4 SV=1	88%	279010.BL07014	hypothetical protein	80%	_	_	NOG228054		GO:0005886|plasma membrane;GO:0016021|integral component of membrane	_	_	_	_	_	_	_
tig00000001_pilon_1436	357	WP_025852107.1	YtxH domain-containing protein, partial [Bacillus velezensis]	100%	sp|O07516|YHAH_BACSU	Uncharacterized membrane protein YhaH OS=Bacillus subtilis (strain 168) GN=yhaH PE=4 SV=1	91%	326423.RBAM_010240	YhaH	100%	COG4980	_	_		GO:0005886|plasma membrane;GO:0016021|integral component of membrane	_	_	_	_	_	_	_
tig00000001_pilon_1437	612	WP_003155240.1	MULTISPECIES: transcriptional regulator [Bacillus]	100%	sp|A7Z311|HPR_BACVZ	HTH-type transcriptional regulator Hpr OS=Bacillus velezensis (strain DSM 23117 / BGSC 10A6 / FZB42) GN=hpr PE=3 SV=1	100%	326423.RBAM_010230	transcriptional regulator HPr; Negative regulator of protease production and sporulation (By [...]	100%	COG1846	_	_	GO:0006351|transcription, DNA-templated;GO:0006355|regulation of transcription, DNA-templated;GO:0030435|sporulation resulting in formation of a cellular spore;GO:0030436|asexual sporulation		GO:0003677|DNA binding;GO:0003700|DNA binding transcription factor activity;GO:0044212|transcription regulatory region DNA binding	ko:K09682	hpr		_	_	_
tig00000001_pilon_1438	333	AIU81140.1	hypothetical protein NG74_01029 [Bacillus velezensis]	100%	sp|O07517|YHAI_BACSU	Uncharacterized protein YhaI OS=Bacillus subtilis (strain 168) GN=yhaI PE=1 SV=1	91%	326423.RBAM_010220	YhaI	100%	_	_	NOG39417	_	_	_	_	_	_	_	_	_
tig00000001_pilon_1439	531	WP_007409225.1	MULTISPECIES: membrane protein [Bacillus]	100%	sp|O07518|YHAJ_BACSU	Uncharacterized membrane protein YhaJ OS=Bacillus subtilis (strain 168) GN=yhaJ PE=4 SV=2	82%	326423.RBAM_010210	YhaK	100%	_	_	NOG09336		GO:0005886|plasma membrane;GO:0016021|integral component of membrane	_	_	_	_	_	_	_
tig00000001_pilon_144	372	WP_014418289.1	MULTISPECIES: stage V sporulation protein AB [Bacillus]	100%	sp|P40867|SP5AB_BACSU	Stage V sporulation protein AB OS=Bacillus subtilis (strain 168) GN=spoVAB PE=4 SV=1	93%	326423.RBAM_021540	SpoVAB	100%	_	_	NOG28864	GO:0030435|sporulation resulting in formation of a cellular spore	GO:0005886|plasma membrane;GO:0016021|integral component of membrane	_	ko:K06404	spoVAB		_	_	_
tig00000001_pilon_1440	858	WP_007610390.1	MULTISPECIES: foldase [Bacillus]	100%	sp|P24327|PRSA_BACSU	Foldase protein PrsA OS=Bacillus subtilis (strain 168) GN=prsA PE=1 SV=1	82%	326423.RBAM_010190	hypothetical protein	95%	COG0760	_	_	GO:0006457|protein folding;GO:0015031|protein transport	GO:0005886|plasma membrane	GO:0003755|peptidyl-prolyl cis-trans isomerase activity	ko:K07533	prsA		_	_	_
tig00000001_pilon_1441	228	WP_012117207.1	MULTISPECIES: sporulation protein [Bacillus]	100%	sp|O07520|YHAL_BACSU	Sporulation protein YhaL OS=Bacillus subtilis (strain 168) GN=yhaL PE=1 SV=1	94%	326423.RBAM_010180	YhaL	100%	_	_	NOG19988	GO:0030435|sporulation resulting in formation of a cellular spore	GO:0005886|plasma membrane;GO:0016021|integral component of membrane	_	_	_	_	_	_	_
tig00000001_pilon_1442	945	WP_003155251.1	MULTISPECIES: 3'-5' exoribonuclease YhaM [Bacillus]	100%	sp|A7Z305|YHAM_BACVZ	3'-5' exoribonuclease YhaM OS=Bacillus velezensis (strain DSM 23117 / BGSC 10A6 / FZB42) GN=yhaM PE=3 SV=1	100%	326423.RBAM_010170	3'-5' exoribonuclease YhaM; Shows a 3'-5' exoribonuclease activity (By similarity)	100%	COG3481	_	_	GO:0009432|SOS response;GO:0031125|rRNA 3'-end processing		GO:0000175|3'-5'-exoribonuclease activity;GO:0003676|nucleic acid binding;GO:0003677|DNA binding	ko:K03698	cbf, cbf1		_	_	_
tig00000001_pilon_1443	2883	WP_082997785.1	hypothetical protein [Bacillus velezensis]	100%	sp|O08455|YHAN_BACSU	Uncharacterized protein YhaN OS=Bacillus subtilis (strain 168) GN=yhaN PE=2 SV=1	72%	326423.RBAM_010160	YhaN	98%	COG4717	_	_	GO:0009432|SOS response	GO:0005886|plasma membrane;GO:0016021|integral component of membrane	_	_	_	_	_	_	_
tig00000001_pilon_1444	1224	WP_088462338.1	DNA repair exonuclease [Bacillus velezensis]	100%	sp|O07522|YHAO_BACSU	Uncharacterized metallophosphoesterase YhaO OS=Bacillus subtilis (strain 168) GN=yhaO PE=2 SV=1	78%	326423.RBAM_010150	YhaO	99%	COG0420	_	_	GO:0006302|double-strand break repair;GO:0009432|SOS response		GO:0004519|endonuclease activity;GO:0004527|exonuclease activity;GO:0016787|hydrolase activity;GO:0042802|identical protein binding;GO:0046872|metal ion binding	_	_	_	_	_	_
tig00000001_pilon_1445	1260	WP_032871100.1	MULTISPECIES: ABC transporter permease [Bacillus]	100%	sp|O07523|YHAP_BACSU	Uncharacterized protein YhaP OS=Bacillus subtilis (strain 168) GN=yhaP PE=1 SV=2	81%	326423.RBAM_010140	YhaP	100%	COG1668	_	_		GO:0005886|plasma membrane;GO:0016021|integral component of membrane	_	ko:K01992	ABC-2.P		_	_	_
tig00000001_pilon_1446	897	WP_007409231.1	MULTISPECIES: sodium ABC transporter ATP-binding protein [Bacillus]	100%	sp|C0SPB4|YHAQ_BACSU	Uncharacterized ABC transporter ATP-binding protein YhaQ OS=Bacillus subtilis (strain 168) GN=yhaQ PE=3 SV=1	94%	326423.RBAM_010130	YhaQ	100%	COG4152	_	_	GO:0000132|establishment of mitotic spindle orientation;GO:0006810|transport;GO:0009877|nodulation;GO:0012501|programmed cell death;GO:0015031|protein transport;GO:0015917|aminophospholipid transport;GO:0043213|bacteriocin transport;GO:0045727|positive regulation of translation;GO:0046677|response to antibiotic;GO:0070986|left/right axis specification;GO:1901076|positive regulation of engulfment …	GO:0005886|plasma membrane;GO:0016020|membrane;GO:0016021|integral component of membrane;GO:0022627|cytosolic small ribosomal subunit;GO:0043231|intracellular membrane-bounded organelle;GO:0060187|cell pole	GO:0005215|transporter activity;GO:0005524|ATP binding;GO:0016887|ATPase activity;GO:0022857|transmembrane transporter activity;GO:0042623|ATPase activity, coupled;GO:0042626|ATPase activity, coupled to transmembrane movement of substances;GO:0043024|ribosomal small subunit binding	ko:K01990	ABC-2.A		_	_	_
tig00000001_pilon_1447	186	CCG48938.1	hypothetical protein BANAU_0916 [Bacillus velezensis YAU B9601-Y2]	100%	sp|C0H3Y1|YHZD_BACSU	Uncharacterized protein YhzD OS=Bacillus subtilis (strain 168) GN=yhzD PE=4 SV=1	75%	471223.GWCH70_0633	hypothetical protein	66%	_	_	NOG47987	_	_	_	_	_	_	_	_	_
tig00000001_pilon_1448	768	WP_007409232.1	MULTISPECIES: enoyl-CoA hydratase [Bacillus]	100%	sp|O07533|YHAR_BACSU	Putative enoyl-CoA hydratase/isomerase YhaR OS=Bacillus subtilis (strain 168) GN=yhaR PE=3 SV=4	83%	326423.RBAM_010120	enoyl-CoA hydratase	99%	COG1024	_	_	GO:0006574|valine catabolic process;GO:0006631|fatty acid metabolic process;GO:0006633|fatty acid biosynthetic process;GO:0006635|fatty acid beta-oxidation;GO:0006636|unsaturated fatty acid biosynthetic process;GO:0008152|metabolic process;GO:0009062|fatty acid catabolic process;GO:0010124|phenylacetate catabolic process	GO:0005737|cytoplasm;GO:0005739|mitochondrion;GO:0005777|peroxisome;GO:0005886|plasma membrane;GO:0016021|integral component of membrane	GO:0003824|catalytic activity;GO:0003857|3-hydroxyacyl-CoA dehydrogenase activity;GO:0003860|3-hydroxyisobutyryl-CoA hydrolase activity;GO:0004300|enoyl-CoA hydratase activity;GO:0008692|3-hydroxybutyryl-CoA epimerase activity;GO:0034017|trans-2-decenoyl-acyl-carrier-protein isomerase activity;GO:0042802|identical protein binding;GO:0043956|3-hydroxypropionyl-CoA dehydratase activity;GO:0051287|N…	_	_	_	_	_	_
tig00000001_pilon_1449	354	WP_007610381.1	MULTISPECIES: hypothetical protein [Bacillus]	100%	sp|O07534|KHTS_BACSU	K(+)/H(+) antiporter modulator KhtS OS=Bacillus subtilis (strain 168) GN=khtS PE=2 SV=1	69%	326423.RBAM_010110	YhaS	99%	_	_	NOG132397		GO:0005886|plasma membrane	_	_	_	_	_	_	_
tig00000001_pilon_145	453	WP_007612334.1	MULTISPECIES: stage V sporulation protein AC [Bacillus]	100%	sp|P40868|SP5AC_BACSU	Stage V sporulation protein AC OS=Bacillus subtilis (strain 168) GN=spoVAC PE=4 SV=1	96%	326423.RBAM_021530	hypothetical protein	100%	_	_	NOG06366	GO:0030435|sporulation resulting in formation of a cellular spore	GO:0005886|plasma membrane;GO:0016021|integral component of membrane	_	ko:K06405	spoVAC		_	_	_
tig00000001_pilon_1450	498	WP_032874321.1	MULTISPECIES: K+/H+ antiporter subunit KhtT [Bacillus]	100%	sp|O07535|KHTT_BACSU	K(+)/H(+) antiporter subunit KhtT OS=Bacillus subtilis (strain 168) GN=khtT PE=1 SV=1	97%	326423.RBAM_010100	YhaT	99%	COG0490	_	_	GO:0006813|potassium ion transport	GO:0005886|plasma membrane	GO:0008324|cation transmembrane transporter activity	ko:K07228	K07228		_	_	_
tig00000001_pilon_1451	1215	WP_003155266.1	MULTISPECIES: cation:proton antiporter [Bacillus]	100%	sp|O07536|KHTU_BACSU	K(+)/H(+) antiporter subunit KhtU OS=Bacillus subtilis (strain 168) GN=khtU PE=1 SV=2	97%	326423.RBAM_010090	YhaU	100%	COG0475	_	_	GO:0006813|potassium ion transport;GO:0015696|ammonium transport	GO:0005886|plasma membrane;GO:0009507|chloroplast;GO:0009706|chloroplast inner membrane;GO:0009941|chloroplast envelope;GO:0016020|membrane;GO:0016021|integral component of membrane;GO:0031969|chloroplast membrane	GO:0015299|solute:proton antiporter activity;GO:0015386|potassium:proton antiporter activity;GO:0022890|inorganic cation transmembrane transporter activity	ko:K03455	TC.KEF		_	_	_
tig00000001_pilon_1452	1290	WP_038457471.1	MULTISPECIES: ornithine monooxygenase [Bacillus]	100%	sp|Q9Z3Q8|RHBE_RHIME	Rhizobactin siderophore biosynthesis protein RhbE OS=Rhizobium meliloti (strain 1021) GN=rhbE PE=3 SV=1	57%	326423.RBAM_010080	putative lysine/ornithine N-monooxygenase	100%	COG3486	_	_	GO:0002049|pyoverdine biosynthetic process;GO:0006696|ergosterol biosynthetic process;GO:0006879|cellular iron ion homeostasis;GO:0009056|catabolic process;GO:0009405|pathogenesis;GO:0010106|cellular response to iron ion starvation;GO:0019270|aerobactin biosynthetic process;GO:0019289|rhizobactin 1021 biosynthetic process;GO:0019290|siderophore biosynthetic process;GO:0031169|ferrichrome biosynth…	GO:0005634|nucleus;GO:0005737|cytoplasm;GO:0005829|cytosol;GO:0005886|plasma membrane	GO:0004497|monooxygenase activity;GO:0004499|N,N-dimethylaniline monooxygenase activity;GO:0005506|iron ion binding;GO:0016491|oxidoreductase activity;GO:0016787|hydrolase activity;GO:0047091|L-lysine 6-monooxygenase (NADPH) activity;GO:0050662|coenzyme binding;GO:0070401|NADP+ binding	ko:K03897	iucD	path:ko00310;path:ko01120	_	_	_
tig00000001_pilon_1453	1503	ANF35880.1	coproporphyrinogen III oxidase [Bacillus velezensis]	100%	sp|Q796V8|HEMZ_BACSU	Oxygen-independent coproporphyrinogen-III oxidase-like protein HemZ OS=Bacillus subtilis (strain 168) GN=hemZ PE=2 SV=1	94%	326423.RBAM_010070	coproporphyrinogen III oxidase	100%	COG0635	_	_	GO:0006779|porphyrin-containing compound biosynthetic process;GO:0006782|protoporphyrinogen IX biosynthetic process	GO:0005737|cytoplasm;GO:0005739|mitochondrion	GO:0004109|coproporphyrinogen oxidase activity;GO:0016491|oxidoreductase activity;GO:0046872|metal ion binding;GO:0051536|iron-sulfur cluster binding;GO:0051539|4 iron, 4 sulfur cluster binding;GO:0051989|coproporphyrinogen dehydrogenase activity	_	_	_	_	_	_
tig00000001_pilon_1454	867	WP_007409237.1	MULTISPECIES: Cof-type HAD-IIB family hydrolase [Bacillus]	100%	sp|O07539|YHAX_BACSU	Stress response protein YhaX OS=Bacillus subtilis (strain 168) GN=yhaX PE=1 SV=2	88%	326423.RBAM_010060	YhaX	100%	COG0561	_	_	GO:0005975|carbohydrate metabolic process;GO:0009231|riboflavin biosynthetic process	GO:0005829|cytosol	GO:0000287|magnesium ion binding;GO:0008967|phosphoglycolate phosphatase activity;GO:0016773|phosphotransferase activity, alcohol group as acceptor;GO:0016787|hydrolase activity;GO:0016791|phosphatase activity;GO:0033883|pyridoxal phosphatase activity;GO:0046872|metal ion binding;GO:0050308|sugar-phosphatase activity	_	_	_	_	_	_
tig00000001_pilon_1455	1137	WP_088462341.1	hypothetical protein [Bacillus velezensis]	99%	sp|O07541|YHAZ_BACSU	Uncharacterized protein YhaZ OS=Bacillus subtilis (strain 168) GN=yhaZ PE=2 SV=1	79%	326423.RBAM_010040	YhaZ	99%	COG4335	_	_	GO:0009432|SOS response	_	_	_	_	_	_	_	_
tig00000001_pilon_1456	351	CCG48929.1	hypothetical protein BANAU_0907 [Bacillus velezensis YAU B9601-Y2]	100%	sp|A7Z2Z1|Y1003_BACVZ	UPF0342 protein RBAM_010030 OS=Bacillus velezensis (strain DSM 23117 / BGSC 10A6 / FZB42) GN=RBAM_010030 PE=3 SV=1	99%	326423.RBAM_010030	hypothetical protein	99%	COG3679	_	_	_	_	_	_	_	_	_	_	_
tig00000001_pilon_1457	1134	WP_032874319.1	MULTISPECIES: DUF445 domain-containing protein [Bacillus subtilis group]	100%	sp|A7Z2Z0|Y1002_BACVZ	UPF0754 membrane protein RBAM_010020 OS=Bacillus velezensis (strain DSM 23117 / BGSC 10A6 / FZB42) GN=RBAM_010020 PE=3 SV=1	99%	326423.RBAM_010020	YheB	99%	COG4399	_	_		GO:0005886|plasma membrane;GO:0016021|integral component of membrane	_	_	_	_	_	_	_
tig00000001_pilon_1458	1092	WP_088462343.1	endospore coat-associated protein [Bacillus velezensis]	100%	sp|O07544|YHEC_BACSU	Endospore coat-associated protein YheC OS=Bacillus subtilis (strain 168) GN=yheC PE=3 SV=1	89%	326423.RBAM_010010	YheC	100%	_	_	NOG40122	GO:0030435|sporulation resulting in formation of a cellular spore	GO:0016020|membrane;GO:0031160|spore wall	GO:0003824|catalytic activity;GO:0005524|ATP binding	_	_	_	_	_	_
tig00000001_pilon_1459	1359	WP_088462344.1	endospore coat-associated protein [Bacillus velezensis]	100%	sp|O07545|YHED_BACSU	Endospore coat-associated protein YheD OS=Bacillus subtilis (strain 168) GN=yheD PE=1 SV=2	84%	326423.RBAM_010000	YheD	100%	_	_	NOG10561	GO:0030435|sporulation resulting in formation of a cellular spore	GO:0016020|membrane;GO:0031160|spore wall;GO:0042601|endospore-forming forespore	GO:0003824|catalytic activity;GO:0005524|ATP binding	_	_	_	_	_	_
tig00000001_pilon_146	1017	WP_044802121.1	MULTISPECIES: stage V sporulation protein AD [Bacillus]	100%	sp|P40869|SP5AD_BACSU	Stage V sporulation protein AD OS=Bacillus subtilis (strain 168) GN=spoVAD PE=1 SV=1	96%	326423.RBAM_021520	stage V sporulation protein AD	100%	_	_	NOG05032	GO:0008152|metabolic process;GO:0030435|sporulation resulting in formation of a cellular spore	GO:0005886|plasma membrane;GO:0031160|spore wall	GO:0003824|catalytic activity	ko:K06406	spoVAD		_	_	_
tig00000001_pilon_1460	207	CBI42194.1	conserved hypothetical protein [Bacillus amyloliquefaciens DSM 7]	100%	sp|O07546|YHEE_BACSU	Uncharacterized protein YheE OS=Bacillus subtilis (strain 168) GN=yheE PE=4 SV=1	88%	326423.RBAM_009990	YheE	100%	_	_	NOG77226	_	_	_	_	_	_	_	_	_
tig00000001_pilon_1461	207	WP_007610368.1	MULTISPECIES: small acid-soluble spore protein [Bacillus]	100%	sp|P84584|SAS2_BACIU	Small, acid-soluble spore protein 2 OS=Bacillus subtilis PE=1 SV=2	95%	326423.RBAM_009980	SspB	100%	_	_	NOG140080;NOG29763	GO:0006265|DNA topological change;GO:0030435|sporulation resulting in formation of a cellular spore		GO:0003690|double-stranded DNA binding	ko:K06419	SASP-B, sspB		_	_	_
tig00000001_pilon_1462	126	WP_007610363.1	MULTISPECIES: hypothetical protein [Bacillus]	100%	sp|O07547|YHEF_BACSU	Uncharacterized protein YheF OS=Bacillus subtilis (strain 168) GN=yheF PE=4 SV=1	85%	326423.RBAM_009970	YheF	100%	_	_	NOG138990	_	_	_	_	_	_	_	_	_
tig00000001_pilon_1463	621	WP_088462346.1	hypothetical protein [Bacillus velezensis]	100%	sp|O07548|YHEG_BACSU	Uncharacterized protein YheG OS=Bacillus subtilis (strain 168) GN=yheG PE=4 SV=1	77%	326423.RBAM_009960	YheG	100%	COG0702	_	_	_	_	_	_	_	_	_	_	_
tig00000001_pilon_1464	2022	WP_044801673.1	ABC transporter ATP-binding protein [Bacillus velezensis]	100%	sp|O07549|YHEH_BACSU	Probable multidrug resistance ABC transporter ATP-binding/permease protein YheH OS=Bacillus subtilis (strain 168) GN=yheH PE=1 SV=1	90%	326423.RBAM_009950	YheH	100%	COG1132	_	_	GO:0006869|lipid transport;GO:0046677|response to antibiotic	GO:0005886|plasma membrane;GO:0016021|integral component of membrane	GO:0005319|lipid transporter activity;GO:0005524|ATP binding;GO:0008559|xenobiotic transmembrane transporting ATPase activity;GO:0034040|lipid-transporting ATPase activity;GO:0042626|ATPase activity, coupled to transmembrane movement of substances;GO:0042802|identical protein binding	ko:K18890	mdlB, smdB	path:ko02010	_	_	_
tig00000001_pilon_1465	1758	WP_007409248.1	MULTISPECIES: multidrug ABC transporter permease/ATP-binding protein [Bacillus]	100%	sp|O07550|YHEI_BACSU	Probable multidrug resistance ABC transporter ATP-binding/permease protein YheI OS=Bacillus subtilis (strain 168) GN=yheI PE=1 SV=1	90%	326423.RBAM_009940	YheI	100%	COG1132	_	_	GO:0046677|response to antibiotic;GO:0071281|cellular response to iron ion	GO:0005886|plasma membrane;GO:0016021|integral component of membrane	GO:0005524|ATP binding;GO:0008559|xenobiotic transmembrane transporting ATPase activity;GO:0034040|lipid-transporting ATPase activity;GO:0042626|ATPase activity, coupled to transmembrane movement of substances	ko:K18889	mdlA, smdA	path:ko02010	_	_	_
tig00000001_pilon_1466	105	EJD67202.1	hypothetical protein BB65665_12437 [Bacillus sp. 916]	100%	_	_	_	_	_	_	_	_	_	_	_	_	_	_	_	_	_	_
tig00000001_pilon_1467	501	CCG48919.1	stress response protein NhaX [Bacillus velezensis YAU B9601-Y2]	100%	sp|O07552|NHAX_BACSU	Stress response protein NhaX OS=Bacillus subtilis (strain 168) GN=nhaX PE=2 SV=2	89%	326423.RBAM_009930	NhaX	99%	COG0589	_	_	GO:0006950|response to stress	_	_	_	_	_	_	_	_
tig00000001_pilon_1468	552	WP_044801675.1	hypothetical protein [Bacillus velezensis]	100%	sp|O31780|YMCC_BACSU	Uncharacterized membrane protein YmcC OS=Bacillus subtilis (strain 168) GN=ymcC PE=4 SV=1	79%	326423.RBAM_009920	YmcC	99%	_	_	NOG14110		GO:0005886|plasma membrane;GO:0016021|integral component of membrane	_	_	_	_	_	_	_
tig00000001_pilon_1469	507	AFZ89977.1	HTH-type transcriptional regulator betI [Bacillus velezensis AS43.3]	100%	sp|O34381|PKSA_BACSU	HTH-type transcriptional regulator PksA OS=Bacillus subtilis (strain 168) GN=pksA PE=4 SV=1	84%	326423.RBAM_009910	PksA	100%	COG1309	_	_	GO:0006351|transcription, DNA-templated;GO:0006355|regulation of transcription, DNA-templated		GO:0003677|DNA binding;GO:0003700|DNA binding transcription factor activity	_	_	_	_	_	_
tig00000001_pilon_147	351	WP_007409415.1	MULTISPECIES: stage V sporulation protein AE [Bacillus]	100%	sp|C0H450|S5AEB_BACSU	Stage V sporulation protein AEB OS=Bacillus subtilis (strain 168) GN=spoVAEB PE=4 SV=1	97%	326423.RBAM_021510	SpoVAE2	100%	_	_	NOG07110	GO:0030435|sporulation resulting in formation of a cellular spore	GO:0005886|plasma membrane;GO:0016021|integral component of membrane	_	ko:K06407	spoVAE		_	_	_
tig00000001_pilon_1470	852	WP_029325975.1	MULTISPECIES: D-amino-acid transaminase [Bacillus]	100%	sp|O07597|DAAA_BACSU	D-alanine aminotransferase OS=Bacillus subtilis (strain 168) GN=dat PE=3 SV=1	86%	326423.RBAM_009900	Dat; Acts on the D-isomers of alanine, leucine, aspartate, glutamate, aminobutyrate, norvali [...]	99%	COG0115	_	_	GO:0006532|aspartate biosynthetic process;GO:0009097|isoleucine biosynthetic process;GO:0009098|leucine biosynthetic process;GO:0009099|valine biosynthetic process;GO:0019478|D-amino acid catabolic process;GO:0046416|D-amino acid metabolic process;GO:0046437|D-amino acid biosynthetic process	GO:0005829|cytosol	GO:0004084|branched-chain-amino-acid transaminase activity;GO:0030170|pyridoxal phosphate binding;GO:0042802|identical protein binding;GO:0047810|D-alanine:2-oxoglutarate aminotransferase activity;GO:0052654|L-leucine transaminase activity;GO:0052655|L-valine transaminase activity;GO:0052656|L-isoleucine transaminase activity	ko:K00824	dat	path:ko00310;path:ko00330;path:ko00360;path:ko00472;path:ko00473;path:ko01100	_	_	_
tig00000001_pilon_1471	849	WP_025284491.1	MULTISPECIES: polysaccharide deacetylase [Bacillus amyloliquefaciens group]	100%	sp|O07596|YHEN_BACSU	Putative polysaccharide deacetylase YheN OS=Bacillus subtilis (strain 168) GN=yheN PE=3 SV=1	80%	326423.RBAM_009890	YheN	100%	COG0726	_	_	GO:0000272|polysaccharide catabolic process;GO:0005975|carbohydrate metabolic process;GO:0006032|chitin catabolic process;GO:0009405|pathogenesis;GO:0009877|nodulation;GO:0045493|xylan catabolic process	GO:0005576|extracellular region;GO:0005737|cytoplasm;GO:0005886|plasma membrane;GO:0016020|membrane;GO:0016021|integral component of membrane	GO:0004099|chitin deacetylase activity;GO:0016810|hydrolase activity, acting on carbon-nitrogen (but not peptide) bonds;GO:0030246|carbohydrate binding;GO:0031176|endo-1,4-beta-xylanase activity;GO:0046872|metal ion binding	_	_	_	_	_	_
tig00000001_pilon_1472	744	WP_012117183.1	MULTISPECIES: NAD-dependent protein deacylase [Bacillus]	100%	sp|O07595|NPD_BACSU	NAD-dependent protein deacetylase OS=Bacillus subtilis (strain 168) GN=cobB PE=3 SV=1	89%	326423.RBAM_009880	NAD-dependent deacetylase	100%	COG0846	_	_	GO:0006351|transcription, DNA-templated;GO:0006355|regulation of transcription, DNA-templated	GO:0005737|cytoplasm	GO:0034979|NAD-dependent protein deacetylase activity;GO:0036054|protein-malonyllysine demalonylase activity;GO:0036055|protein-succinyllysine desuccinylase activity;GO:0046872|metal ion binding;GO:0070403|NAD+ binding	ko:K12410	npdA		_	_	_
tig00000001_pilon_1473	1116	WP_032874303.1	MULTISPECIES: mechanosensitive ion channel family protein [Bacillus]	100%	sp|O07594|YHDY_BACSU	Uncharacterized MscS family protein YhdY OS=Bacillus subtilis (strain 168) GN=yhdY PE=3 SV=1	87%	326423.RBAM_009870	YhdY	99%	COG0668	_	_	GO:0006811|ion transport;GO:0009992|cellular water homeostasis;GO:0055085|transmembrane transport	GO:0005886|plasma membrane;GO:0016021|integral component of membrane	GO:0008381|mechanosensitive ion channel activity	ko:K16052	ynaI, mscMJ, MSL		_	_	_
tig00000001_pilon_1474	105	WP_003155299.1	MULTISPECIES: hypothetical protein [Bacillus]	100%	sp|O07593|YHDX_BACSU	Uncharacterized protein YhdX OS=Bacillus subtilis (strain 168) GN=yhdX PE=4 SV=1	97%	326423.RBAM_009860	YhdX	100%	_	_	NOG266560	_	_	_	_	_	_	_	_	_
tig00000001_pilon_1475	717	WP_007610342.1	MULTISPECIES: glycerophosphoryl diester phosphodiesterase [Bacillus]	100%	sp|O07592|YHDW_BACSU	Putative glycerophosphodiester phosphodiesterase YhdW OS=Bacillus subtilis (strain 168) GN=yhdW PE=3 SV=1	85%	326423.RBAM_009850	YhdW	99%	COG0584	_	_	GO:0006071|glycerol metabolic process;GO:0006629|lipid metabolic process;GO:0006644|phospholipid metabolic process;GO:0007186|G-protein coupled receptor signaling pathway;GO:0034638|phosphatidylcholine catabolic process;GO:0046475|glycerophospholipid catabolic process;GO:0070291|N-acylethanolamine metabolic process	GO:0005737|cytoplasm;GO:0005789|endoplasmic reticulum membrane;GO:0005886|plasma membrane;GO:0005887|integral component of plasma membrane;GO:0009279|cell outer membrane;GO:0016020|membrane;GO:0016021|integral component of membrane;GO:0030659|cytoplasmic vesicle membrane;GO:0042597|periplasmic space;GO:0048471|perinuclear region of cytoplasm;GO:0070062|extracellular exosome	GO:0000287|magnesium ion binding;GO:0004622|lysophospholipase activity;GO:0005509|calcium ion binding;GO:0008081|phosphoric diester hydrolase activity;GO:0008889|glycerophosphodiester phosphodiesterase activity;GO:0046872|metal ion binding;GO:0047389|glycerophosphocholine phosphodiesterase activity;GO:0047395|glycerophosphoinositol glycerophosphodiesterase activity	ko:K01126	E3.1.4.46, glpQ, ugpQ	path:ko00564	_	_	_
tig00000001_pilon_1476	396	WP_032874298.1	MULTISPECIES: CrcB family protein [Bacillus subtilis group]	100%	sp|O07591|CRCB2_BACSU	Putative fluoride ion transporter CrcB 2 OS=Bacillus subtilis (strain 168) GN=crcB2 PE=3 SV=1	82%	326423.RBAM_009840	YhdV	95%	COG0239	_	_	GO:0006810|transport;GO:1903424|fluoride transmembrane transport	GO:0005886|plasma membrane;GO:0005887|integral component of plasma membrane;GO:0016021|integral component of membrane	GO:1903425|fluoride transmembrane transporter activity	ko:K06199	crcB		_	_	_
tig00000001_pilon_1477	360	WP_007610339.1	MULTISPECIES: fluoride efflux transporter CrcB [Bacillus]	100%	sp|Q9K8M0|CRCB1_BACHD	Putative fluoride ion transporter CrcB 1 OS=Bacillus halodurans (strain ATCC BAA-125 / DSM 18197 / FERM 7344 / JCM 9153 / C-125) GN=crcB1 PE=3 SV=1	52%	326423.RBAM_009830	YhdU	99%	COG0239	_	_	GO:0006810|transport	GO:0005886|plasma membrane;GO:0016021|integral component of membrane	_	ko:K06199	crcB		_	_	_
tig00000001_pilon_1478	1389	WP_082997772.1	HlyC/CorC family transporter [Bacillus velezensis]	100%	sp|O07589|YHDT_BACSU	UPF0053 protein YhdT OS=Bacillus subtilis (strain 168) GN=yhdT PE=3 SV=1	89%	326423.RBAM_009820	YhdT	100%	COG1253	_	_	GO:0006810|transport;GO:0009405|pathogenesis;GO:0019836|hemolysis by symbiont of host erythrocytes;GO:0031640|killing of cells of other organism;GO:0044179|hemolysis in other organism	GO:0005886|plasma membrane;GO:0009536|plastid;GO:0009941|chloroplast envelope;GO:0016021|integral component of membrane;GO:0031969|chloroplast membrane	GO:0016614|oxidoreductase activity, acting on CH-OH group of donors;GO:0050660|flavin adenine dinucleotide binding;GO:0090729|toxin activity	_	_	_	_	_	_
tig00000001_pilon_1479	1245	WP_045207050.1	polyketide beta-ketoacyl:ACP synthase [Bacillus velezensis]	100%	sp|P40804|PKSF_BACSU	Polyketide biosynthesis malonyl-ACP decarboxylase PksF OS=Bacillus subtilis (strain 168) GN=pksF PE=1 SV=3	78%	326423.RBAM_009810	polyketide beta-ketoacyl:acyl carrier protein synthase	99%	COG0304	_	_	GO:0001666|response to hypoxia;GO:0006633|fatty acid biosynthetic process;GO:0008152|metabolic process;GO:0010027|thylakoid membrane organization;GO:0016114|terpenoid biosynthetic process;GO:0017000|antibiotic biosynthetic process;GO:0019367|fatty acid elongation, saturated fatty acid;GO:0030497|fatty acid elongation;GO:0033068|macrolide biosynthetic process;GO:0040007|growth;GO:0071768|mycolic a…	GO:0005618|cell wall;GO:0005737|cytoplasm;GO:0005739|mitochondrion;GO:0005829|cytosol;GO:0005886|plasma membrane;GO:0009570|chloroplast stroma	GO:0004315|3-oxoacyl-[acyl-carrier-protein] synthase activity;GO:0008168|methyltransferase activity;GO:0008236|serine-type peptidase activity;GO:0016491|oxidoreductase activity;GO:0016746|transferase activity, transferring acyl groups;GO:0016747|transferase activity, transferring acyl groups other than amino-acyl groups;GO:0016829|lyase activity;GO:0031177|phosphopantetheine binding;GO:0033817|be…	ko:K00646	pksF		_	_	_
tig00000001_pilon_148	615	WP_007612332.1	MULTISPECIES: stage V sporulation protein AE [Bacillus]	100%	sp|P40870|S5AEA_BACSU	Stage V sporulation protein AE OS=Bacillus subtilis (strain 168) GN=spoVAEA PE=4 SV=2	90%	326423.RBAM_021500	SpoVAE1	100%	_	_	NOG07231	GO:0030435|sporulation resulting in formation of a cellular spore	_	_	ko:K06407	spoVAE		_	_	_
tig00000001_pilon_1480	1185	WP_045207587.1	pyridoxal phosphate-dependent aminotransferase [Bacillus velezensis]	100%	sp|O07587|AAT3_BACSU	Putative aspartate aminotransferase YhdR OS=Bacillus subtilis (strain 168) GN=yhdR PE=3 SV=1	89%	326423.RBAM_009800	aspartate aminotransferase	100%	COG0436	_	_	GO:0006520|cellular amino acid metabolic process;GO:0006523|alanine biosynthetic process;GO:0006527|arginine catabolic process;GO:0006572|tyrosine catabolic process;GO:0009058|biosynthetic process;GO:0009089|lysine biosynthetic process via diaminopimelate;GO:0010189|vitamin E biosynthetic process;GO:0019272|L-alanine biosynthetic process from pyruvate;GO:0019545|arginine catabolic process to succ…	GO:0005618|cell wall;GO:0005634|nucleus;GO:0005737|cytoplasm;GO:0005739|mitochondrion;GO:0005829|cytosol	GO:0004021|L-alanine:2-oxoglutarate aminotransferase activity;GO:0004069|L-aspartate:2-oxoglutarate aminotransferase activity;GO:0004838|L-tyrosine:2-oxoglutarate aminotransferase activity;GO:0008483|transaminase activity;GO:0008793|aromatic-amino-acid:2-oxoglutarate aminotransferase activity;GO:0009016|succinyldiaminopimelate transaminase activity;GO:0010285|L,L-diaminopimelate aminotransferase …	ko:K11358	yhdR	path:ko00220;path:ko00250;path:ko00270;path:ko00330;path:ko00350;path:ko00360;path:ko00400;path:ko00401;path:ko00950;path:ko00960;path:ko01100;path:ko01110;path:ko01130;path:ko01210;path:ko01230	_	_	_
tig00000001_pilon_1481	426	WP_007409263.1	MULTISPECIES: MerR family transcriptional regulator [Bacillus]	100%	sp|O07586|CUER_BACSU	HTH-type transcriptional regulator CueR OS=Bacillus subtilis (strain 168) GN=cueR PE=4 SV=1	89%	326423.RBAM_009790	CueR	100%	COG0789	_	NOG289188	GO:0006351|transcription, DNA-templated;GO:0006355|regulation of transcription, DNA-templated		GO:0003677|DNA binding	_	_	_	_	_	_
tig00000001_pilon_1482	1335	WP_003155308.1	MULTISPECIES: HlyC/CorC family transporter [Bacillus]	100%	sp|O07585|YHDP_BACSU	UPF0053 protein YhdP OS=Bacillus subtilis (strain 168) GN=yhdP PE=3 SV=1	97%	326423.RBAM_009780	TlyC family hemolysin	100%	COG1253	_	_	GO:0006810|transport;GO:0009405|pathogenesis;GO:0019836|hemolysis by symbiont of host erythrocytes;GO:0031640|killing of cells of other organism;GO:0044179|hemolysis in other organism	GO:0005886|plasma membrane;GO:0009536|plastid;GO:0009941|chloroplast envelope;GO:0016021|integral component of membrane;GO:0031969|chloroplast membrane	GO:0016614|oxidoreductase activity, acting on CH-OH group of donors;GO:0050660|flavin adenine dinucleotide binding;GO:0090729|toxin activity	_	_	_	_	_	_
tig00000001_pilon_1483	600	WP_007610331.1	MULTISPECIES: 1-acyl-sn-glycerol-3-phosphate acyltransferase [Bacillus]	100%	sp|O07584|PLSC_BACSU	1-acyl-sn-glycerol-3-phosphate acyltransferase OS=Bacillus subtilis (strain 168) GN=plsC PE=1 SV=1	93%	326423.RBAM_009770	YhdO	99%	COG0204	_	_	GO:0008654|phospholipid biosynthetic process	GO:0005886|plasma membrane;GO:0016021|integral component of membrane	GO:0003841|1-acylglycerol-3-phosphate O-acyltransferase activity;GO:0016411|acylglycerol O-acyltransferase activity;GO:0042171|lysophosphatidic acid acyltransferase activity	ko:K00655	plsC	path:ko00561;path:ko00564;path:ko01100;path:ko01110	_	_	_
tig00000001_pilon_1484	492	WP_003155312.1	MULTISPECIES: ECF RNA polymerase sigma factor SigM [Bacillus]	100%	sp|O07582|SIGM_BACSU	ECF RNA polymerase sigma factor SigM OS=Bacillus subtilis (strain 168) GN=sigM PE=1 SV=1	99%	326423.RBAM_009760	RNA polymerase sigma factor SigM	100%	COG1595	_	_	GO:0006352|DNA-templated transcription, initiation;GO:0006355|regulation of transcription, DNA-templated;GO:0006950|response to stress;GO:0006979|response to oxidative stress;GO:0009408|response to heat;GO:0034605|cellular response to heat;GO:0051409|response to nitrosative stress	GO:0005618|cell wall;GO:0005886|plasma membrane	GO:0003677|DNA binding;GO:0003700|DNA binding transcription factor activity;GO:0016987|bacterial sigma factor activity	ko:K03088	SIG3.2, rpoE		_	_	_
tig00000001_pilon_1485	1074	WP_003155314.1	MULTISPECIES: anti-sigma-M factor [Bacillus]	100%	sp|O07581|YHDL_BACSU	Probable anti-sigma-M factor YhdL OS=Bacillus subtilis (strain 168) GN=yhdL PE=1 SV=1	88%	326423.RBAM_009750	YhdL	100%	_	_	NOG16454;NOG19603	GO:0006351|transcription, DNA-templated;GO:0006355|regulation of transcription, DNA-templated	GO:0016021|integral component of membrane	_	_	_	_	_	_	_
tig00000001_pilon_1486	291	WP_003155315.1	MULTISPECIES: anti-sigma-M factor [Bacillus]	100%	sp|O07580|YHDK_BACSU	Probable anti-sigma-M factor YhdK OS=Bacillus subtilis (strain 168) GN=yhdK PE=1 SV=1	100%	326423.RBAM_009740	YhdK	100%	_	_	NOG80911	GO:0006351|transcription, DNA-templated;GO:0006355|regulation of transcription, DNA-templated	GO:0005886|plasma membrane;GO:0016021|integral component of membrane	_	_	_	_	_	_	_
tig00000001_pilon_1487	1308	WP_045207049.1	sodium-dependent transporter [Bacillus velezensis]	100%	sp|O07577|YHDH_BACSU	Uncharacterized sodium-dependent transporter YhdH OS=Bacillus subtilis (strain 168) GN=yhdH PE=3 SV=1	80%	326423.RBAM_009730	YhdH	100%	COG0733	_	_	GO:0001666|response to hypoxia;GO:0003333|amino acid transmembrane transport;GO:0006810|transport;GO:0006836|neurotransmitter transport;GO:0006837|serotonin transport;GO:0006865|amino acid transport;GO:0007268|chemical synaptic transmission;GO:0007420|brain development;GO:0007584|response to nutrient;GO:0007612|learning;GO:0007613|memory;GO:0007623|circadian rhythm;GO:0007626|locomotory behavior;…	GO:0005829|cytosol;GO:0005886|plasma membrane;GO:0005887|integral component of plasma membrane;GO:0009986|cell surface;GO:0010008|endosome membrane;GO:0012505|endomembrane system;GO:0016020|membrane;GO:0016021|integral component of membrane;GO:0016323|basolateral plasma membrane;GO:0030424|axon;GO:0031526|brush border membrane;GO:0043005|neuron projection;GO:0045121|membrane raft;GO:0070062|extra…	GO:0005034|osmosensor activity;GO:0005215|transporter activity;GO:0005298|proline:sodium symporter activity;GO:0005326|neurotransmitter transporter activity;GO:0005328|neurotransmitter:sodium symporter activity;GO:0005330|dopamine:sodium symporter activity;GO:0005332|gamma-aminobutyric acid:sodium symporter activity;GO:0005335|serotonin:sodium symporter activity;GO:0008504|monoamine transmembrane…	ko:K03308	TC.NSS		_	_	_
tig00000001_pilon_1488	1404	WP_088462355.1	amino acid permease [Bacillus velezensis]	100%	sp|O07576|YHDG_BACSU	Uncharacterized amino acid permease YhdG OS=Bacillus subtilis (strain 168) GN=yhdG PE=2 SV=1	97%	326423.RBAM_009720	YhdG	100%	COG0531	_	_	GO:0001654|eye development;GO:0002537|nitric oxide production involved in inflammatory response;GO:0006520|cellular amino acid metabolic process;GO:0006809|nitric oxide biosynthetic process;GO:0006810|transport;GO:0006865|amino acid transport;GO:0006979|response to oxidative stress;GO:0007420|brain development;GO:0009636|response to toxic substance;GO:0010923|negative regulation of phosphatase ac…	GO:0005635|nuclear envelope;GO:0005765|lysosomal membrane;GO:0005773|vacuole;GO:0005774|vacuolar membrane;GO:0005783|endoplasmic reticulum;GO:0005791|rough endoplasmic reticulum;GO:0005856|cytoskeleton;GO:0005886|plasma membrane;GO:0005887|integral component of plasma membrane;GO:0009705|plant-type vacuole membrane;GO:0009986|cell surface;GO:0016020|membrane;GO:0016021|integral component of membr…	GO:0000064|L-ornithine transmembrane transporter activity;GO:0005289|high-affinity arginine transmembrane transporter activity;GO:0005292|high-affinity lysine transmembrane transporter activity;GO:0015171|amino acid transmembrane transporter activity;GO:0015174|basic amino acid transmembrane transporter activity;GO:0015179|L-amino acid transmembrane transporter activity;GO:0015181|arginine transm…	ko:K03294	TC.APA		_	_	_
tig00000001_pilon_1489	870	WP_007610321.1	MULTISPECIES: short-chain dehydrogenase [Bacillus]	100%	sp|O07575|YHDF_BACSU	Uncharacterized oxidoreductase YhdF OS=Bacillus subtilis (strain 168) GN=yhdF PE=3 SV=1	90%	326423.RBAM_009710	YhdF	100%	COG1028	_	_	GO:0006631|fatty acid metabolic process;GO:0006633|fatty acid biosynthetic process;GO:0010130|anaerobic ethylbenzene catabolic process;GO:0030497|fatty acid elongation;GO:0051289|protein homotetramerization;GO:0055114|oxidation-reduction process	GO:0005634|nucleus;GO:0005829|cytosol;GO:0009507|chloroplast	GO:0000166|nucleotide binding;GO:0003857|3-hydroxyacyl-CoA dehydrogenase activity;GO:0003939|L-iditol 2-dehydrogenase activity;GO:0004316|3-oxoacyl-[acyl-carrier-protein] reductase (NADPH) activity;GO:0008106|alcohol dehydrogenase (NADP+) activity;GO:0016491|oxidoreductase activity;GO:0016616|oxidoreductase activity, acting on the CH-OH group of donors, NAD or NADP as acceptor;GO:0047936|glucose …	_	_	_	_	_	_
tig00000001_pilon_149	1482	WP_007612331.1	MULTISPECIES: spore germination protein [Bacillus]	100%	sp|P31845|SP5AF_BACSU	Stage V sporulation protein AF OS=Bacillus subtilis (strain 168) GN=spoVAF PE=3 SV=4	92%	326423.RBAM_021490	SpoVAF	100%	_	_	NOG10113	GO:0009405|pathogenesis;GO:0009847|spore germination;GO:0030435|sporulation resulting in formation of a cellular spore	GO:0005886|plasma membrane;GO:0016021|integral component of membrane	_	ko:K06408	spoVAF		_	_	_
tig00000001_pilon_1490	1110	WP_079891845.1	MULTISPECIES: citrate synthase/methylcitrate synthase [Bacillus subtilis group]	100%	sp|P39119|CISY_BACSU	Citrate synthase 1 OS=Bacillus subtilis (strain 168) GN=citA PE=1 SV=2	88%	326423.RBAM_009700	hypothetical protein	99%	COG0372	_	_	GO:0006097|glyoxylate cycle;GO:0006099|tricarboxylic acid cycle;GO:0006113|fermentation;GO:0006635|fatty acid beta-oxidation;GO:0006897|endocytosis;GO:0006907|pinocytosis;GO:0006909|phagocytosis;GO:0019679|propionate metabolic process, methylcitrate cycle;GO:0019954|asexual reproduction;GO:0030435|sporulation resulting in formation of a cellular spore;GO:0031288|sorocarp morphogenesis;GO:0050766|…	GO:0005737|cytoplasm;GO:0005777|peroxisome;GO:0009506|plasmodesma;GO:0009514|glyoxysome	GO:0004108|citrate (Si)-synthase activity;GO:0016833|oxo-acid-lyase activity;GO:0036440|citrate synthase activity;GO:0046912|transferase activity, transferring acyl groups, acyl groups converted into alkyl on transfer;GO:0050440|2-methylcitrate synthase activity	ko:K01647	CS, gltA	path:ko00020;path:ko00630;path:ko01100;path:ko01110;path:ko01120;path:ko01130;path:ko01200;path:ko01210;path:ko01230	_	_	_
tig00000001_pilon_1491	876	WP_015239479.1	MULTISPECIES: LysR family transcriptional regulator [Bacillus]	100%	sp|P39127|CITR_BACSU	HTH-type transcriptional regulator CitR OS=Bacillus subtilis (strain 168) GN=citR PE=4 SV=2	87%	326423.RBAM_009690	CitR	100%	COG0583	_	_	GO:0006351|transcription, DNA-templated	GO:0005737|cytoplasm	GO:0003677|DNA binding;GO:0003700|DNA binding transcription factor activity;GO:0043565|sequence-specific DNA binding	ko:K19242	citR		_	_	_
tig00000001_pilon_1492	831	WP_098081229.1	peptidoglycan endopeptidase [Bacillus velezensis]	99%	sp|P54421|LYTE_BACSU	Probable peptidoglycan endopeptidase LytE OS=Bacillus subtilis (strain 168) GN=lytE PE=1 SV=1	75%	326423.RBAM_009680	hypothetical protein	99%	COG0791;COG1388	_	_	GO:0000270|peptidoglycan metabolic process;GO:0007049|cell cycle;GO:0008152|metabolic process;GO:0009254|peptidoglycan turnover;GO:0009405|pathogenesis;GO:0019835|cytolysis;GO:0042742|defense response to bacterium;GO:0045227|capsule polysaccharide biosynthetic process;GO:0051301|cell division;GO:0071555|cell wall organization	GO:0005576|extracellular region;GO:0005618|cell wall;GO:0005886|plasma membrane;GO:0009279|cell outer membrane;GO:0009986|cell surface;GO:0019867|outer membrane	GO:0003796|lysozyme activity;GO:0004040|amidase activity;GO:0004175|endopeptidase activity;GO:0004553|hydrolase activity, hydrolyzing O-glycosyl compounds;GO:0008234|cysteine-type peptidase activity;GO:0008745|N-acetylmuramoyl-L-alanine amidase activity;GO:0016798|hydrolase activity, acting on glycosyl bonds	ko:K19224	lytE, cwlF		_	_	_
tig00000001_pilon_1493	1380	WP_032874278.1	MULTISPECIES: alkaline phosphatase [Bacillus subtilis group]	100%	sp|P19406|PPB4_BACSU	Alkaline phosphatase 4 OS=Bacillus subtilis (strain 168) GN=phoA PE=1 SV=4	85%	326423.RBAM_009670	PhoA	100%	COG1785	_	_	GO:0001501|skeletal system development;GO:0001649|osteoblast differentiation;GO:0001958|endochondral ossification;GO:0003006|developmental process involved in reproduction;GO:0006470|protein dephosphorylation;GO:0006501|C-terminal protein lipidation;GO:0007399|nervous system development;GO:0015628|protein secretion by the type II secretion system;GO:0016311|dephosphorylation;GO:0019872|streptomyc…	GO:0000324|fungal-type vacuole;GO:0000329|fungal-type vacuole membrane;GO:0005576|extracellular region;GO:0005578|proteinaceous extracellular matrix;GO:0005615|extracellular space;GO:0005886|plasma membrane;GO:0009986|cell surface;GO:0016020|membrane;GO:0016021|integral component of membrane;GO:0030288|outer membrane-bounded periplasmic space;GO:0031225|anchored component of membrane;GO:0042597|p…	GO:0000287|magnesium ion binding;GO:0004035|alkaline phosphatase activity;GO:0004721|phosphoprotein phosphatase activity;GO:0008270|zinc ion binding;GO:0016462|pyrophosphatase activity;GO:0030613|oxidoreductase activity, acting on phosphorus or arsenic in donors;GO:0033748|hydrogenase (acceptor) activity;GO:0046872|metal ion binding;GO:0047386|fructose-2,6-bisphosphate 6-phosphatase activity;GO:0…	ko:K01077	E3.1.3.1, phoA, phoB	path:ko00627;path:ko00730;path:ko00790;path:ko01100;path:ko01120;path:ko02020	_	_	_
tig00000001_pilon_1494	1407	WP_007409274.1	MULTISPECIES: stage V sporulation protein R [Bacillus]	100%	sp|P37875|SP5R_BACSU	Stage V sporulation protein R OS=Bacillus subtilis (strain 168) GN=spoVR PE=4 SV=1	96%	326423.RBAM_009660	hypothetical protein	99%	COG2719	_	_	GO:0006974|cellular response to DNA damage stimulus;GO:0030435|sporulation resulting in formation of a cellular spore	_	_	ko:K06415	spoVR		_	_	_
tig00000001_pilon_1495	1515	WP_045207045.1	membrane protein [Bacillus velezensis]	100%	sp|P37874|YGXB_BACSU	Uncharacterized protein YgxB OS=Bacillus subtilis (strain 168) GN=ygxB PE=4 SV=2	84%	326423.RBAM_009650	YgxB	99%	_	_	NOG79641	GO:0030435|sporulation resulting in formation of a cellular spore	_	_	_	_	_	_	_	_
tig00000001_pilon_1496	435	WP_032874275.1	MULTISPECIES: Rrf2 family transcriptional regulator [Bacillus]	100%	sp|O07573|NSRR_BACSU	HTH-type transcriptional regulator NsrR OS=Bacillus subtilis (strain 168) GN=nsrR PE=4 SV=1	94%	326423.RBAM_009640	YhdE	100%	COG1959	_	_	GO:0006351|transcription, DNA-templated;GO:0006355|regulation of transcription, DNA-templated;GO:0045892|negative regulation of transcription, DNA-templated		GO:0003677|DNA binding;GO:0046872|metal ion binding;GO:0051537|2 iron, 2 sulfur cluster binding	ko:K13771	nsrR	path:ko05132	_	_	_
tig00000001_pilon_1497	1455	WP_007610305.1	MULTISPECIES: peptidoglycan endopeptidase [Bacillus]	100%	sp|O07532|LYTF_BACSU	Peptidoglycan endopeptidase LytF OS=Bacillus subtilis (strain 168) GN=lytF PE=1 SV=2	80%	326423.RBAM_009630	LytF	99%	COG0791;COG1388	_	_	GO:0000270|peptidoglycan metabolic process;GO:0007049|cell cycle;GO:0008152|metabolic process;GO:0009254|peptidoglycan turnover;GO:0009405|pathogenesis;GO:0019835|cytolysis;GO:0042742|defense response to bacterium;GO:0045227|capsule polysaccharide biosynthetic process;GO:0051301|cell division;GO:0071555|cell wall organization	GO:0005576|extracellular region;GO:0005618|cell wall;GO:0005886|plasma membrane;GO:0009279|cell outer membrane;GO:0009986|cell surface	GO:0003796|lysozyme activity;GO:0004040|amidase activity;GO:0004175|endopeptidase activity;GO:0008234|cysteine-type peptidase activity;GO:0008745|N-acetylmuramoyl-L-alanine amidase activity;GO:0016787|hydrolase activity;GO:0016798|hydrolase activity, acting on glycosyl bonds	ko:K19223	lytF, cwlE		_	_	_
tig00000001_pilon_1498	324	WP_007610300.1	MULTISPECIES: DUF3889 domain-containing protein [Bacillus]	100%	sp|O07531|YHDC_BACSU	Uncharacterized protein YhdC OS=Bacillus subtilis (strain 168) GN=yhdC PE=3 SV=1	85%	326423.RBAM_009620	YhdC	99%	_	_	NOG85633	_	_	_	_	_	_	_	_	_
tig00000001_pilon_1499	243	WP_003155335.1	MULTISPECIES: hypothetical protein [Bacillus]	100%	sp|O07530|YHDB_BACSU	Uncharacterized protein YhdB OS=Bacillus subtilis (strain 168) GN=yhdB PE=4 SV=1	95%	326423.RBAM_009610	YhdB	100%	_	_	NOG46072	_	_	_	_	_	_	_	_	_
tig00000001_pilon_15	558	WP_003153123.1	MULTISPECIES: elongation factor P [Bacillus]	100%	sp|A7Z6L3|EFP_BACVZ	Elongation factor P OS=Bacillus velezensis (strain DSM 23117 / BGSC 10A6 / FZB42) GN=efp PE=3 SV=1	100%	326423.RBAM_022780	elongation factor P; Involved in peptide bond synthesis. Stimulates efficient translation an [...]	100%	COG0231	_	_		GO:0005737|cytoplasm	GO:0003746|translation elongation factor activity	ko:K02356	efp		_	_	_
tig00000001_pilon_150	1320	WP_088461072.1	diaminopimelate decarboxylase [Bacillus velezensis]	100%	sp|P23630|DCDA_BACSU	Diaminopimelate decarboxylase OS=Bacillus subtilis (strain 168) GN=lysA PE=3 SV=5	96%	326423.RBAM_021480	hypothetical protein	100%	COG0019	_	_	GO:0009089|lysine biosynthetic process via diaminopimelate;GO:0040007|growth;GO:0046677|response to antibiotic	GO:0005618|cell wall	GO:0008836|diaminopimelate decarboxylase activity;GO:0030170|pyridoxal phosphate binding	ko:K01586	lysA	path:ko00300;path:ko01100;path:ko01110;path:ko01120;path:ko01130;path:ko01230	_	_	_
tig00000001_pilon_1500	525	WP_032874264.1	MULTISPECIES: NAD(P)H-dependent oxidoreductase [Bacillus subtilis group]	100%	sp|O07529|AZR_BACSU	FMN-dependent NADPH-azoreductase OS=Bacillus subtilis (strain 168) GN=azr PE=1 SV=1	82%	326423.RBAM_009600	YhdA	99%	COG0431	_	_	GO:0006805|xenobiotic metabolic process	GO:0005829|cytosol	GO:0003955|NAD(P)H dehydrogenase (quinone) activity;GO:0010181|FMN binding;GO:0016491|oxidoreductase activity;GO:0042802|identical protein binding;GO:0050446|azobenzene reductase activity;GO:0052873|FMN reductase (NADPH) activity	ko:K03206	azr		_	_	_
tig00000001_pilon_1501	648	WP_045207042.1	DNA-binding response regulator [Bacillus velezensis]	100%	sp|O07528|YHCZ_BACSU	Uncharacterized transcriptional regulatory protein YhcZ OS=Bacillus subtilis (strain 168) GN=yhcZ PE=3 SV=1	87%	326423.RBAM_009590	YhcZ	98%	COG2197	_	_	GO:0000160|phosphorelay signal transduction system;GO:0001666|response to hypoxia;GO:0006351|transcription, DNA-templated;GO:0006355|regulation of transcription, DNA-templated;GO:0009405|pathogenesis;GO:0010468|regulation of gene expression;GO:0019217|regulation of fatty acid metabolic process;GO:0022611|dormancy process;GO:0042128|nitrate assimilation;GO:0045893|positive regulation of transcript…	GO:0005615|extracellular space;GO:0005618|cell wall;GO:0005622|intracellular;GO:0005737|cytoplasm;GO:0005829|cytosol;GO:0005886|plasma membrane;GO:0032993|protein-DNA complex;GO:0044161|host cell cytoplasmic vesicle;GO:0072493|host cell endosome lumen	GO:0000976|transcription regulatory region sequence-specific DNA binding;GO:0001217|bacterial-type RNA polymerase transcriptional repressor activity, sequence-specific DNA binding;GO:0003677|DNA binding;GO:0003700|DNA binding transcription factor activity;GO:0005524|ATP binding	_	_	_	_	_	_
tig00000001_pilon_1502	1137	WP_038457428.1	MULTISPECIES: histidine kinase [Bacillus]	99%	sp|O07527|YHCY_BACSU	Sensor histidine kinase YhcY OS=Bacillus subtilis (strain 168) GN=yhcY PE=3 SV=1	81%	326423.RBAM_009580	YhcY	99%	COG2203;COG4585	_	_	GO:0046677|response to antibiotic	GO:0005622|intracellular;GO:0005737|cytoplasm;GO:0005886|plasma membrane;GO:0016021|integral component of membrane	GO:0000155|phosphorelay sensor kinase activity;GO:0005506|iron ion binding;GO:0005524|ATP binding;GO:0046983|protein dimerization activity;GO:0051539|4 iron, 4 sulfur cluster binding	ko:K02480	K02480		_	_	_
tig00000001_pilon_1503	1743	WP_088462361.1	phospho-sugar mutase [Bacillus velezensis]	100%	sp|P18159|PGCA_BACSU	Phosphoglucomutase OS=Bacillus subtilis (strain 168) GN=pgcA PE=1 SV=3	93%	326423.RBAM_009570	YhxB	100%	COG1109	_	_	GO:0005975|carbohydrate metabolic process;GO:0005978|glycogen biosynthetic process;GO:0005980|glycogen catabolic process;GO:0006006|glucose metabolic process;GO:0006098|pentose-phosphate shunt;GO:0009246|enterobacterial common antigen biosynthetic process;GO:0019388|galactose catabolic process;GO:0043312|neutrophil degranulation;GO:0046386|deoxyribose phosphate catabolic process;GO:0061621|canoni…	GO:0005576|extracellular region;GO:0005634|nucleus;GO:0005737|cytoplasm;GO:0005829|cytosol;GO:0034774|secretory granule lumen;GO:0070062|extracellular exosome;GO:1904813|ficolin-1-rich granule lumen	GO:0000287|magnesium ion binding;GO:0004614|phosphoglucomutase activity;GO:0004615|phosphomannomutase activity;GO:0008973|phosphopentomutase activity;GO:0016868|intramolecular transferase activity, phosphotransferases;GO:0046872|metal ion binding;GO:0047933|glucose-1,6-bisphosphate synthase activity	ko:K01835	pgm	path:ko00010;path:ko00030;path:ko00052;path:ko00230;path:ko00500;path:ko00520;path:ko00521;path:ko01100;path:ko01110;path:ko01120;path:ko01130	_	_	_
tig00000001_pilon_1504	1665	AHC41449.1	glycerol-3-phosphate dehydrogenase [Bacillus amyloliquefaciens LFB112]	100%	sp|P18158|GLPD_BACSU	Aerobic glycerol-3-phosphate dehydrogenase OS=Bacillus subtilis (strain 168) GN=glpD PE=2 SV=2	95%	326423.RBAM_009560	GlpD	100%	COG0578	_	_	GO:0006071|glycerol metabolic process;GO:0006072|glycerol-3-phosphate metabolic process;GO:0006094|gluconeogenesis;GO:0006650|glycerophospholipid metabolic process;GO:0019563|glycerol catabolic process;GO:0035264|multicellular organism growth;GO:0043010|camera-type eye development	GO:0005739|mitochondrion;GO:0005743|mitochondrial inner membrane;GO:0005886|plasma membrane;GO:0009331|glycerol-3-phosphate dehydrogenase complex	GO:0004368|glycerol-3-phosphate dehydrogenase activity;GO:0004369|glycerol-3-phosphate oxidase activity;GO:0005509|calcium ion binding;GO:0052591|sn-glycerol-3-phosphate:ubiquinone-8 oxidoreductase activity	ko:K00111	glpA, glpD	path:ko00564;path:ko01110	_	_	_
tig00000001_pilon_1505	1491	WP_007610291.1	MULTISPECIES: glycerol kinase [Bacillus]	100%	sp|A7Z2U3|GLPK_BACVZ	Glycerol kinase OS=Bacillus velezensis (strain DSM 23117 / BGSC 10A6 / FZB42) GN=glpK PE=3 SV=1	100%	326423.RBAM_009550	glycerol kinase; Key enzyme in the regulation of glycerol uptake and metabolism	100%	COG0554	_	_	GO:0006071|glycerol metabolic process;GO:0006072|glycerol-3-phosphate metabolic process;GO:0019563|glycerol catabolic process		GO:0004370|glycerol kinase activity;GO:0005524|ATP binding	ko:K00864	glpK, GK	path:ko00561;path:ko01100;path:ko03320;path:ko04626	_	_	_
tig00000001_pilon_1506	828	WP_032874243.1	MULTISPECIES: aquaporin family protein [Bacillus subtilis group]	100%	sp|P18156|GLPF_BACSU	Glycerol uptake facilitator protein OS=Bacillus subtilis (strain 168) GN=glpF PE=2 SV=2	91%	326423.RBAM_009540	hypothetical protein	100%	COG0580	_	_	GO:0002684|positive regulation of immune system process;GO:0003091|renal water homeostasis;GO:0006071|glycerol metabolic process;GO:0006810|transport;GO:0006833|water transport;GO:0006863|purine nucleobase transport;GO:0006955|immune response;GO:0006970|response to osmotic stress;GO:0007588|excretion;GO:0008152|metabolic process;GO:0010033|response to organic substance;GO:0015722|canalicular bile…	GO:0005634|nucleus;GO:0005737|cytoplasm;GO:0005886|plasma membrane;GO:0005887|integral component of plasma membrane;GO:0005911|cell-cell junction;GO:0016021|integral component of membrane;GO:0016323|basolateral plasma membrane;GO:0043231|intracellular membrane-bounded organelle	GO:0005215|transporter activity;GO:0005275|amine transmembrane transporter activity;GO:0005345|purine nucleobase transmembrane transporter activity;GO:0005350|pyrimidine nucleobase transmembrane transporter activity;GO:0005372|water transmembrane transporter activity;GO:0015166|polyol transmembrane transporter activity;GO:0015168|glycerol transmembrane transporter activity;GO:0015250|water channe…	ko:K02440	GLPF		_	_	_
tig00000001_pilon_1507	576	WP_007610287.1	MULTISPECIES: glycerol-3-phosphate responsive antiterminator [Bacillus]	100%	sp|P30300|GLPP_BACSU	Glycerol uptake operon antiterminator regulatory protein OS=Bacillus subtilis (strain 168) GN=glpP PE=2 SV=1	92%	326423.RBAM_009530	hypothetical protein	100%	COG1954	_	_	GO:0006071|glycerol metabolic process;GO:0006351|transcription, DNA-templated;GO:0006355|regulation of transcription, DNA-templated;GO:0009607|response to biotic stimulus;GO:0031564|transcription antitermination;GO:0045893|positive regulation of transcription, DNA-templated;GO:0046677|response to antibiotic;GO:0060567|negative regulation of DNA-templated transcription, termination;GO:0071333|cell…	GO:0005623|cell	GO:0001072|transcription antitermination factor activity, RNA binding;GO:0003723|RNA binding	ko:K02443	glpP		_	_	_
tig00000001_pilon_1508	1344	EIF12473.1	hypothetical protein MY7_0796 [Bacillus sp. 5B6]	100%	sp|P33189|YHXA_BACSU	Uncharacterized aminotransferase YhxA OS=Bacillus subtilis (strain 168) GN=yhxA PE=3 SV=4	92%	326423.RBAM_009520	aminotransferase	100%	COG0161	_	_	GO:0006071|glycerol metabolic process;GO:0006526|arginine biosynthetic process;GO:0009102|biotin biosynthetic process;GO:0009436|glyoxylate catabolic process;GO:0009447|putrescine catabolic process;GO:0009853|photorespiration;GO:0019265|glycine biosynthetic process, by transamination of glyoxylate;GO:0019481|L-alanine catabolic process, by transamination;GO:0042400|ectoine catabolic process;GO:00…	GO:0005737|cytoplasm;GO:0005739|mitochondrion;GO:0009507|chloroplast	GO:0003992|N2-acetyl-L-ornithine:2-oxoglutarate 5-aminotransferase activity;GO:0004015|adenosylmethionine-8-amino-7-oxononanoate transaminase activity;GO:0008453|alanine-glyoxylate transaminase activity;GO:0008483|transaminase activity;GO:0030170|pyridoxal phosphate binding;GO:0031299|taurine-pyruvate aminotransferase activity;GO:0034387|4-aminobutyrate:pyruvate transaminase activity;GO:0042802|i…	_	_	_	_	_	_
tig00000001_pilon_1509	1539	WP_007408451.1	MULTISPECIES: hydrolase [Bacillus]	100%	sp|P54608|YHCX_BACSU	Hydrolase YhcX OS=Bacillus subtilis (strain 168) GN=yhcX PE=3 SV=2	98%	326423.RBAM_009510	YhcX	100%	COG0388	_	NOG227922	GO:0006807|nitrogen compound metabolic process		GO:0008080|N-acetyltransferase activity;GO:0016810|hydrolase activity, acting on carbon-nitrogen (but not peptide) bonds	_	_	_	_	_	_
tig00000001_pilon_151	900	WP_082998695.1	DUF1002 domain-containing protein [Bacillus velezensis]	100%	sp|P31847|YPUA_BACSU	Uncharacterized protein YpuA OS=Bacillus subtilis (strain 168) GN=ypuA PE=2 SV=2	94%	326423.RBAM_021470	YpuA	99%	COG4086	_	_	_	_	_	_	_	_	_	_	_
tig00000001_pilon_1510	690	WP_003155347.1	MULTISPECIES: hypothetical protein [Bacillus]	100%	sp|P54607|YHCW_BACSU	Putative phosphatase YhcW OS=Bacillus subtilis (strain 168) GN=yhcW PE=3 SV=1	93%	326423.RBAM_009500	YhcW	100%	COG0637	_	_	GO:0005975|carbohydrate metabolic process;GO:0008152|metabolic process;GO:0016075|rRNA catabolic process;GO:0043097|pyrimidine nucleoside salvage;GO:0046295|glycolate biosynthetic process	GO:0005634|nucleus;GO:0005737|cytoplasm;GO:0005739|mitochondrion;GO:0005829|cytosol	GO:0000287|magnesium ion binding;GO:0003850|2-deoxyglucose-6-phosphatase activity;GO:0004346|glucose-6-phosphatase activity;GO:0004427|inorganic diphosphatase activity;GO:0008801|beta-phosphoglucomutase activity;GO:0008967|phosphoglycolate phosphatase activity;GO:0016787|hydrolase activity;GO:0016791|phosphatase activity;GO:0046872|metal ion binding;GO:0050084|mannitol-1-phosphatase activity;GO:0…	_	_	_	_	_	_
tig00000001_pilon_1511	423	CAL26197.1	conserved hypothetical protein YhcV [Bacillus velezensis FZB42]	100%	sp|P54606|YHCV_BACSU	CBS domain-containing protein YhcV OS=Bacillus subtilis (strain 168) GN=yhcV PE=4 SV=1	92%	326423.RBAM_009490	YhcV	100%	COG0517	_	_	GO:0001666|response to hypoxia;GO:0006177|GMP biosynthetic process;GO:0006183|GTP biosynthetic process;GO:0009086|methionine biosynthetic process;GO:0009651|response to salt stress;GO:0045454|cell redox homeostasis;GO:0052553|modulation by symbiont of host immune response;GO:0052572|response to host immune response	GO:0005576|extracellular region;GO:0005618|cell wall;GO:0005737|cytoplasm;GO:0005739|mitochondrion;GO:0005829|cytosol;GO:0005886|plasma membrane	GO:0003938|IMP dehydrogenase activity;GO:0004414|homoserine O-acetyltransferase activity;GO:0046872|metal ion binding;GO:0050897|cobalt ion binding	ko:K00088	IMPDH, guaB	path:ko00230;path:ko00983;path:ko01100;path:ko01110	_	_	_
tig00000001_pilon_1512	396	WP_029325982.1	MULTISPECIES: hypothetical protein [Bacillus]	100%	sp|P54605|YHCU_BACSU	Uncharacterized protein YhcU OS=Bacillus subtilis (strain 168) GN=yhcU PE=4 SV=2	79%	326423.RBAM_009480	YhcU	99%	_	_	NOG72691	_	_	_	_	_	_	_	_	_
tig00000001_pilon_1513	909	WP_007408447.1	MULTISPECIES: RluA family pseudouridine synthase [Bacillus]	100%	sp|P54604|YHCT_BACSU	Uncharacterized RNA pseudouridine synthase YhcT OS=Bacillus subtilis (strain 168) GN=yhcT PE=3 SV=2	81%	326423.RBAM_009470	YhcT	99%	COG0564	_	_	GO:0000027|ribosomal large subunit assembly;GO:0000455|enzyme-directed rRNA pseudouridine synthesis;GO:0001522|pseudouridine synthesis;GO:0006364|rRNA processing	GO:0005829|cytosol	GO:0003723|RNA binding;GO:0009982|pseudouridine synthase activity	ko:K06180	rluD		_	_	_
tig00000001_pilon_1514	597	WP_032874231.1	MULTISPECIES: class D sortase [Bacillus]	100%	sp|P54603|YHCS_BACSU	Uncharacterized protein YhcS OS=Bacillus subtilis (strain 168) GN=yhcS PE=4 SV=1	83%	326423.RBAM_009460	YhcS	99%	COG3764	_	_		GO:0016021|integral component of membrane	_	ko:K07284	srtA		_	_	_
tig00000001_pilon_1515	2055	WP_045207037.1	metallophosphatase [Bacillus velezensis]	94%	sp|P54602|YHCR_BACSU	Endonuclease YhcR OS=Bacillus subtilis (strain 168) GN=yhcR PE=1 SV=1	79%	326423.RBAM_009450	YhcR	99%	COG0737;COG1525;COG2374;COG4085	_	_	GO:0006196|AMP catabolic process;GO:0007159|leukocyte cell-cell adhesion;GO:0009166|nucleotide catabolic process;GO:0009225|nucleotide-sugar metabolic process;GO:0046086|adenosine biosynthetic process;GO:0050728|negative regulation of inflammatory response	GO:0005576|extracellular region;GO:0005618|cell wall;GO:0005829|cytosol;GO:0005886|plasma membrane;GO:0009279|cell outer membrane;GO:0009986|cell surface;GO:0016020|membrane;GO:0030288|outer membrane-bounded periplasmic space;GO:0031225|anchored component of membrane;GO:0042597|periplasmic space;GO:0070062|extracellular exosome	GO:0000166|nucleotide binding;GO:0004519|endonuclease activity;GO:0008253|5'-nucleotidase activity;GO:0008254|3'-nucleotidase activity;GO:0008663|2',3'-cyclic-nucleotide 2'-phosphodiesterase activity;GO:0008768|UDP-sugar diphosphatase activity;GO:0016787|hydrolase activity;GO:0016788|hydrolase activity, acting on ester bonds;GO:0046872|metal ion binding	ko:K01081	E3.1.3.5	path:ko00230;path:ko00240;path:ko00760;path:ko01100;path:ko01110	_	_	_
tig00000001_pilon_1516	666	WP_044801693.1	spore coat protein [Bacillus velezensis]	100%	sp|P54601|YHCQ_BACSU	Spore coat protein F-like protein YhcQ OS=Bacillus subtilis (strain 168) GN=yhcQ PE=3 SV=1	86%	326423.RBAM_009440	YhcQ	97%	COG5577	_	_	GO:0030435|sporulation resulting in formation of a cellular spore	GO:0031160|spore wall	_	_	_	_	_	_	_
tig00000001_pilon_1517	903	ERK82642.1	hypothetical protein N786_14205 [Bacillus amyloliquefaciens UASWS BA1]	100%	sp|P54599|YHCO_BACSU	Uncharacterized protein YhcO OS=Bacillus subtilis (strain 168) GN=yhcO PE=3 SV=2	81%	326423.RBAM_009430	YhcP	99%	_	_	NOG130687	_	_	_	_	_	_	_	_	_
tig00000001_pilon_1518	540	WP_003155362.1	MULTISPECIES: YhcN/YlaJ family sporulation lipoprotein [Bacillus]	100%	sp|P54598|YHCN_BACSU	Lipoprotein YhcN OS=Bacillus subtilis (strain 168) GN=yhcN PE=1 SV=2	69%	326423.RBAM_009420	YhcN	99%	_	_	NOG76636	GO:0030435|sporulation resulting in formation of a cellular spore	GO:0016020|membrane	_	_	_	_	_	_	_
tig00000001_pilon_1519	579	WP_082997760.1	hypothetical protein [Bacillus velezensis]	99%	sp|P54597|YHCM_BACSU	Uncharacterized protein YhcM OS=Bacillus subtilis (strain 168) GN=yhcM PE=4 SV=1	59%	326423.RBAM_009410	YhcM	96%	_	_	NOG85779	_	_	_	_	_	_	_	_	_
tig00000001_pilon_152	432	EIF13740.1	peptidyl-prolyl isomerase [Bacillus sp. 5B6]	100%	sp|P35137|PPIB_BACSU	Peptidyl-prolyl cis-trans isomerase B OS=Bacillus subtilis (strain 168) GN=ppiB PE=1 SV=1	88%	326423.RBAM_021460	PpiB; PPIases accelerate the folding of proteins. It catalyzes the cis-trans isomerization o [...]	100%	COG0652	_	_	GO:0000209|protein polyubiquitination;GO:0006397|mRNA processing;GO:0006457|protein folding;GO:0008380|RNA splicing	GO:0005634|nucleus;GO:0005681|spliceosomal complex;GO:0005737|cytoplasm;GO:0005829|cytosol;GO:0016604|nuclear body;GO:0071013|catalytic step 2 spliceosome;GO:0071014|post-mRNA release spliceosomal complex	GO:0003755|peptidyl-prolyl cis-trans isomerase activity;GO:0004842|ubiquitin-protein transferase activity;GO:0034450|ubiquitin-ubiquitin ligase activity	ko:K03768	PPIB, ppiB		_	_	_
tig00000001_pilon_1520	1326	WP_017417330.1	MULTISPECIES: L-cystine transporter [Bacillus amyloliquefaciens group]	100%	sp|P54596|TCYP_BACSU	L-cystine uptake protein TcyP OS=Bacillus subtilis (strain 168) GN=tcyP PE=1 SV=1	91%	326423.RBAM_009400	YhcL	99%	COG1823	_	_	GO:0006791|sulfur utilization;GO:0006835|dicarboxylic acid transport;GO:0006865|amino acid transport;GO:0006868|glutamine transport;GO:0010585|glutamine secretion;GO:0015804|neutral amino acid transport;GO:0015810|aspartate transmembrane transport;GO:0015811|L-cystine transport;GO:0015813|L-glutamate transmembrane transport;GO:1903803|L-glutamine import across plasma membrane	GO:0005886|plasma membrane;GO:0005887|integral component of plasma membrane;GO:0016020|membrane;GO:0016021|integral component of membrane;GO:0042470|melanosome;GO:0070062|extracellular exosome	GO:0001618|virus receptor activity;GO:0015171|amino acid transmembrane transporter activity;GO:0015175|neutral amino acid transmembrane transporter activity;GO:0015184|L-cystine transmembrane transporter activity;GO:0015186|L-glutamine transmembrane transporter activity;GO:0015194|L-serine transmembrane transporter activity;GO:0015293|symporter activity	ko:K06956	K06956		_	_	_
tig00000001_pilon_1521	1080	WP_032874219.1	MULTISPECIES: hypothetical protein [Bacillus subtilis group]	100%	sp|P54595|YHCK_BACSU	Uncharacterized protein YhcK OS=Bacillus subtilis (strain 168) GN=yhcK PE=4 SV=1	77%	326423.RBAM_009390	YhcK	97%	COG2199	_	_	GO:0006351|transcription, DNA-templated;GO:0006355|regulation of transcription, DNA-templated;GO:0009584|detection of visible light;GO:0009585|red, far-red light phototransduction;GO:0018298|protein-chromophore linkage;GO:0030244|cellulose biosynthetic process;GO:0051271|negative regulation of cellular component movement;GO:0071555|cell wall organization;GO:0090609|single-species submerged biofil…	GO:0005622|intracellular;GO:0005886|plasma membrane;GO:0016021|integral component of membrane	GO:0000155|phosphorelay sensor kinase activity;GO:0005525|GTP binding;GO:0009883|red or far-red light photoreceptor activity;GO:0019825|oxygen binding;GO:0020037|heme binding;GO:0046872|metal ion binding;GO:0052621|diguanylate cyclase activity;GO:0070025|carbon monoxide binding	ko:K18967	dge1		_	_	_
tig00000001_pilon_1522	831	WP_032874216.1	MULTISPECIES: lipoprotein [Bacillus subtilis group]	100%	sp|P54594|YHCJ_BACSU	Uncharacterized lipoprotein YhcJ OS=Bacillus subtilis (strain 168) GN=yhcJ PE=3 SV=2	73%	326423.RBAM_009380	YhcJ	100%	COG1464	_	_	GO:0006865|amino acid transport;GO:0048473|D-methionine transport	GO:0005886|plasma membrane;GO:0009279|cell outer membrane;GO:0030288|outer membrane-bounded periplasmic space;GO:0046658|anchored component of plasma membrane;GO:0055052|ATP-binding cassette (ABC) transporter complex, substrate-binding subunit-containing	_	ko:K02073	metQ	path:ko02010	_	_	_
tig00000001_pilon_1523	201	WP_003155376.1	MULTISPECIES: cold-shock protein [Bacillus]	100%	sp|P32081|CSPB_BACSU	Cold shock protein CspB OS=Bacillus subtilis (strain 168) GN=cspB PE=1 SV=1	100%	279010.BL03162	CspB	100%	COG1278	_	_	GO:0006351|transcription, DNA-templated;GO:0006355|regulation of transcription, DNA-templated;GO:0009409|response to cold	GO:0005737|cytoplasm;GO:0009295|nucleoid	GO:0003677|DNA binding	ko:K03704	cspA		_	_	_
tig00000001_pilon_1524	948	WP_003155377.1	MULTISPECIES: ABC transporter permease [Bacillus]	100%	sp|P54593|YHCI_BACSU	Uncharacterized protein YhcI OS=Bacillus subtilis (strain 168) GN=yhcI PE=4 SV=1	88%	326423.RBAM_009360	YhcI	99%	COG1277	_	_	GO:0006810|transport	GO:0005886|plasma membrane;GO:0016021|integral component of membrane	_	ko:K01992	ABC-2.P		_	_	_
tig00000001_pilon_1525	918	WP_007610267.1	MULTISPECIES: ABC transporter ATP-binding protein [Bacillus]	100%	sp|P54592|YHCH_BACSU	Uncharacterized ABC transporter ATP-binding protein YhcH OS=Bacillus subtilis (strain 168) GN=yhcH PE=3 SV=1	92%	326423.RBAM_009350	YhcH	100%	COG1131	_	_	GO:0006810|transport;GO:0009877|nodulation;GO:0015031|protein transport;GO:0043213|bacteriocin transport;GO:0046677|response to antibiotic;GO:0055085|transmembrane transport	GO:0005737|cytoplasm;GO:0005886|plasma membrane;GO:0043190|ATP-binding cassette (ABC) transporter complex	GO:0005215|transporter activity;GO:0005524|ATP binding;GO:0016887|ATPase activity	ko:K01990	ABC-2.A		_	_	_
tig00000001_pilon_1526	717	WP_038457404.1	MULTISPECIES: ABC transporter ATP-binding protein [Bacillus]	100%	sp|P54591|YHCG_BACSU	Uncharacterized ABC transporter ATP-binding protein YhcG OS=Bacillus subtilis (strain 168) GN=yhcG PE=3 SV=1	82%	326423.RBAM_009340	YhcG	100%	COG1131	_	_	GO:0006810|transport;GO:0006869|lipid transport;GO:0009877|nodulation;GO:0015847|putrescine transport	GO:0005654|nucleoplasm;GO:0005886|plasma membrane;GO:0016021|integral component of membrane;GO:0043190|ATP-binding cassette (ABC) transporter complex;GO:0043231|intracellular membrane-bounded organelle	GO:0005215|transporter activity;GO:0005524|ATP binding;GO:0015417|polyamine-transporting ATPase activity;GO:0015419|ATPase-coupled sulfate transmembrane transporter activity;GO:0016887|ATPase activity;GO:0042626|ATPase activity, coupled to transmembrane movement of substances;GO:0102025|ATPase-coupled thiosulfate transmembrane transporter activity	ko:K01990	ABC-2.A		_	_	_
tig00000001_pilon_1527	378	ERH52041.1	GntR family transcriptional regulator [Bacillus amyloliquefaciens EGD-AQ14]	100%	sp|P54590|YHCF_BACSU	Uncharacterized HTH-type transcriptional regulator YhcF OS=Bacillus subtilis (strain 168) GN=yhcF PE=4 SV=1	91%	326423.RBAM_009330	YhcF	100%	COG1725	_	_	GO:0006351|transcription, DNA-templated;GO:0009408|response to heat;GO:0045892|negative regulation of transcription, DNA-templated		GO:0003677|DNA binding;GO:0003700|DNA binding transcription factor activity	_	_	_	_	_	_
tig00000001_pilon_1528	768	WP_088462369.1	hypothetical protein [Bacillus velezensis]	99%	sp|P54589|YHCE_BACSU	Uncharacterized protein YhcE OS=Bacillus subtilis (strain 168) GN=yhcE PE=4 SV=1	70%	_	_	_	_	_	_		GO:0005886|plasma membrane;GO:0016021|integral component of membrane	_	_	_	_	_	_	_
tig00000001_pilon_1529	372	WP_045207031.1	hypothetical protein [Bacillus velezensis]	100%	sp|P54587|YHCC_BACSU	Uncharacterized protein YhcC OS=Bacillus subtilis (strain 168) GN=yhcC PE=4 SV=1	74%	326423.RBAM_009310	YhcC	99%	_	_	NOG118331		GO:0016021|integral component of membrane	_	_	_	_	_	_	_
tig00000001_pilon_153	492	WP_015240128.1	MULTISPECIES: DUF1453 domain-containing protein [Bacillus]	100%	_	_	_	326423.RBAM_021450	hypothetical protein	99%	COG4846	_	_	_	_	_	_	_	_	_	_	_
tig00000001_pilon_1530	534	WP_003155386.1	MULTISPECIES: hypothetical protein [Bacillus]	100%	sp|P54586|YHCB_BACSU	Uncharacterized protein YhcB OS=Bacillus subtilis (strain 168) GN=yhcB PE=4 SV=1	97%	326423.RBAM_009300	YhcB	100%	COG0655	_	_	GO:0019439|aromatic compound catabolic process;GO:0046196|4-nitrophenol catabolic process;GO:0055114|oxidation-reduction process		GO:0003955|NAD(P)H dehydrogenase (quinone) activity;GO:0009055|electron transfer activity;GO:0010181|FMN binding;GO:0016491|oxidoreductase activity;GO:0018541|p-benzoquinone reductase (NADPH) activity	ko:K03809	wrbA	path:ko00130;path:ko01110	_	_	_
tig00000001_pilon_1531	1596	WP_003155387.1	MULTISPECIES: MFS transporter [Bacillus]	100%	sp|P54585|YHCA_BACSU	Uncharacterized MFS-type transporter YhcA OS=Bacillus subtilis (strain 168) GN=yhcA PE=3 SV=2	91%	326423.RBAM_009290	YhcA	100%	COG0477	_	_	GO:0006974|cellular response to DNA damage stimulus;GO:0009636|response to toxic substance;GO:0046677|response to antibiotic;GO:0055085|transmembrane transport	GO:0005886|plasma membrane;GO:0005887|integral component of plasma membrane;GO:0016021|integral component of membrane	GO:0022857|transmembrane transporter activity	_	_	_	_	_	_
tig00000001_pilon_1532	633	WP_003155388.1	MULTISPECIES: HlyD family secretion protein [Bacillus]	100%	sp|O31593|YHBJ_BACSU	Putative efflux system component YhbJ OS=Bacillus subtilis (strain 168) GN=yhbJ PE=3 SV=1	94%	326423.RBAM_009280	YhbJ	100%	COG1566	_	_	GO:0046677|response to antibiotic	GO:0005886|plasma membrane;GO:0016021|integral component of membrane	GO:0015238|drug transmembrane transporter activity	_	_	_	_	_	_
tig00000001_pilon_1533	465	WP_003155389.1	MULTISPECIES: MarR family transcriptional regulator [Bacillus]	100%	sp|O31592|YHBI_BACSU	Uncharacterized HTH-type transcriptional regulator YhbI OS=Bacillus subtilis (strain 168) GN=yhbI PE=4 SV=1	90%	326423.RBAM_009270	YhbI	100%	_	_	NOG85258	GO:0006351|transcription, DNA-templated;GO:0006355|regulation of transcription, DNA-templated		GO:0003700|DNA binding transcription factor activity;GO:0044212|transcription regulatory region DNA binding	_	_	_	_	_	_
tig00000001_pilon_1534	1185	WP_100001312.1	sporulation protein YhbH [Bacillus velezensis]	100%	sp|A7Z2R4|Y926_BACVZ	UPF0229 protein RBAM_009260 OS=Bacillus velezensis (strain DSM 23117 / BGSC 10A6 / FZB42) GN=RBAM_009260 PE=3 SV=1	100%	326423.RBAM_009260	hypothetical protein	100%	COG2718	_	_	_	_	_	ko:K09786	K09786		_	_	_
tig00000001_pilon_1535	1896	WP_003155391.1	MULTISPECIES: protein PrkA [Bacillus]	100%	sp|P39134|PRKA_BACSU	Protein PrkA OS=Bacillus subtilis (strain 168) GN=prkA PE=3 SV=1	99%	326423.RBAM_009250	hypothetical protein	100%	COG2766	_	_	GO:0006995|cellular response to nitrogen starvation		GO:0004672|protein kinase activity	ko:K07180	prkA		_	_	_
tig00000001_pilon_1537	711	WP_014417267.1	MULTISPECIES: hypothetical protein [Bacillus]	100%	sp|P39133|YHBF_BACSU	Uncharacterized protein YhbF OS=Bacillus subtilis (strain 168) GN=yhbF PE=4 SV=3	78%	326423.RBAM_009240	YhbF	100%	COG1664	_	_	_	_	_	_	_	_	_	_	_
tig00000001_pilon_1538	714	WP_014417266.1	MULTISPECIES: hypothetical protein [Bacillus]	100%	sp|P39132|YHBE_BACSU	Uncharacterized protein YhbE OS=Bacillus subtilis (strain 168) GN=yhbE PE=4 SV=2	85%	326423.RBAM_009230	YhbE	100%	COG1664	_	_	_	_	_	_	_	_	_	_	_
tig00000001_pilon_1539	633	ABS73286.1	YhbD [Bacillus velezensis FZB42]	100%	sp|P97032|YHBD_BACSU	Uncharacterized protein YhbD OS=Bacillus subtilis (strain 168) GN=yhbD PE=4 SV=1	85%	326423.RBAM_009220	YhbD	100%	_	_	NOG12882	_	_	_	_	_	_	_	_	_
tig00000001_pilon_154	561	WP_079005020.1	MULTISPECIES: signal peptidase I [Bacillus amyloliquefaciens group]	99%	sp|P41026|LEP1_BACAM	Signal peptidase I OS=Bacillus amyloliquefaciens GN=sipA PE=3 SV=1	96%	326423.RBAM_021440	SipS	99%	COG0681	_	_	GO:0040007|growth	GO:0005576|extracellular region;GO:0005886|plasma membrane;GO:0005887|integral component of plasma membrane;GO:0016021|integral component of membrane	GO:0008236|serine-type peptidase activity	ko:K03100	lepB, TPP	path:ko02024;path:ko03060	_	_	_
tig00000001_pilon_1540	474	WP_007610253.1	MULTISPECIES: tRNA (uridine(34)/cytosine(34)/5-carboxymethylaminomethyluridine(34)-2'-O)-methyltransferase TrmL [Bacillus]	100%	sp|O31590|TRML_BACSU	Putative tRNA (cytidine(34)-2'-O)-methyltransferase OS=Bacillus subtilis (strain 168) GN=cspR PE=3 SV=2	99%	326423.RBAM_009210	hypothetical protein	99%	COG0219	_	_	GO:0002131|wobble position cytosine ribose methylation;GO:0002132|wobble position uridine ribose methylation;GO:0008033|tRNA processing	GO:0005737|cytoplasm	GO:0003723|RNA binding;GO:0008173|RNA methyltransferase activity;GO:0042802|identical protein binding;GO:0052665|tRNA (uracil-2'-O-)-methyltransferase activity;GO:0052666|tRNA (cytosine-2'-O-)-methyltransferase activity	ko:K03216	trmL, cspR		_	_	_
tig00000001_pilon_1541	951	AHZ14880.1	hypothetical protein V529_08540 [Bacillus velezensis SQR9]	100%	sp|O31589|YHBB_BACSU	Uncharacterized protein YhbB OS=Bacillus subtilis (strain 168) GN=yhbB PE=4 SV=3	87%	326423.RBAM_009200	YhbB	100%	_	_	NOG09531	_	_	_	_	_	_	_	_	_
tig00000001_pilon_1542	1161	WP_015239452.1	MULTISPECIES: tRNA epoxyqueuosine(34) reductase QueG [Bacillus]	100%	sp|P97030|QUEG_BACSU	Epoxyqueuosine reductase OS=Bacillus subtilis (strain 168) GN=queG PE=1 SV=2	96%	326423.RBAM_009190	YhbA	100%	COG1600	_	_	GO:0008033|tRNA processing;GO:0008616|queuosine biosynthetic process	GO:0005737|cytoplasm	GO:0016491|oxidoreductase activity;GO:0046872|metal ion binding;GO:0051539|4 iron, 4 sulfur cluster binding;GO:0052693|epoxyqueuosine reductase activity	ko:K18979	queG		_	_	_
tig00000001_pilon_1543	624	WP_045207027.1	hypothetical protein [Bacillus velezensis]	100%	sp|O31588|YHZB_BACSU	Uncharacterized protein YhzB OS=Bacillus subtilis (strain 168) GN=yhzB PE=4 SV=1	80%	326423.RBAM_009180	YhzB	100%	COG3382	_	_	_	_	_	_	_	_	_	_	_
tig00000001_pilon_1544	207	WP_007610248.1	MULTISPECIES: transcriptional regulator [Bacillus]	100%	sp|C0H3X9|YGZD_BACSU	Uncharacterized HTH-type transcriptional regulator YgzD OS=Bacillus subtilis (strain 168) GN=ygzD PE=4 SV=1	91%	279010.BL03165	YazB	83%	COG1476	_	_	GO:0006351|transcription, DNA-templated;GO:0006355|regulation of transcription, DNA-templated		GO:0043565|sequence-specific DNA binding	_	_	_	_	_	_
tig00000001_pilon_1545	468	WP_038457397.1	MULTISPECIES: hypothetical protein [Bacillus]	100%	sp|P97029|YGAO_BACSU	Uncharacterized lipoprotein YgaO OS=Bacillus subtilis (strain 168) GN=ygaO PE=3 SV=1	81%	326423.RBAM_009160	YgaO	99%	_	_	NOG80731		GO:0005886|plasma membrane;GO:0016021|integral component of membrane	_	_	_	_	_	_	_
tig00000001_pilon_1546	270	WP_007610245.1	MULTISPECIES: 30S ribosomal protein S14 [Bacillus]	100%	sp|A7Z2Q4|RS14_BACVZ	30S ribosomal protein S14 OS=Bacillus velezensis (strain DSM 23117 / BGSC 10A6 / FZB42) GN=rpsN PE=3 SV=1	100%	326423.RBAM_009150	30S ribosomal protein S14; Binds 16S rRNA, required for the assembly of 30S particles and ma [...]	100%	COG0199	_	_	GO:0006412|translation	GO:0005840|ribosome;GO:0015935|small ribosomal subunit	GO:0003735|structural constituent of ribosome;GO:0019843|rRNA binding	ko:K02954	RP-S14, MRPS14, rpsN	path:ko03010	_	_	_
tig00000001_pilon_1547	1137	WP_082997750.1	alkanesulfonate monooxygenase, FMNH(2)-dependent [Bacillus velezensis]	100%	sp|A7Z2Q3|SSUD_BACVZ	Alkanesulfonate monooxygenase OS=Bacillus velezensis (strain DSM 23117 / BGSC 10A6 / FZB42) GN=ssuD PE=3 SV=1	99%	326423.RBAM_009140	alkanesulfonate monooxygenase; Catalyzes the desulfonation of aliphatic sulfonates (By similarity)	99%	COG2141	_	_	GO:0009408|response to heat;GO:0046306|alkanesulfonate catabolic process		GO:0008726|alkanesulfonate monooxygenase activity;GO:0042802|identical protein binding	ko:K04091	ssuD	path:ko00920	_	_	_
tig00000001_pilon_1548	834	WP_022552806.1	MULTISPECIES: ABC transporter permease [Bacillus]	100%	sp|P40401|SSUC_BACSU	Putative aliphatic sulfonates transport permease protein SsuC OS=Bacillus subtilis (strain 168) GN=ssuC PE=2 SV=1	89%	326423.RBAM_009130	SsuC; Part of a binding-protein-dependent transport system. Probably responsible for the tra [...]	99%	COG0600	_	_	GO:0006790|sulfur compound metabolic process;GO:0006810|transport;GO:0009229|thiamine diphosphate biosynthetic process;GO:0010438|cellular response to sulfur starvation;GO:0042918|alkanesulfonate transport	GO:0005886|plasma membrane;GO:0005887|integral component of plasma membrane;GO:0016021|integral component of membrane	GO:0042959|alkanesulfonate transmembrane transporter activity	ko:K15554	ssuC	path:ko00920;path:ko02010	_	_	_
tig00000001_pilon_1549	990	WP_047935501.1	aliphatic sulfonate ABC transporter substrate-binding protein [Bacillus velezensis]	100%	sp|P40400|SSUA_BACSU	Putative aliphatic sulfonates-binding protein OS=Bacillus subtilis (strain 168) GN=ssuA PE=2 SV=1	85%	326423.RBAM_009120	SsuA	99%	COG0715	_	_	GO:0006810|transport;GO:0009970|cellular response to sulfate starvation;GO:0015734|taurine transport	GO:0005886|plasma membrane;GO:0016020|membrane;GO:0030288|outer membrane-bounded periplasmic space;GO:0042597|periplasmic space	GO:0005215|transporter activity;GO:0042626|ATPase activity, coupled to transmembrane movement of substances	ko:K15553	ssuA	path:ko00920;path:ko02010	_	_	_
tig00000001_pilon_155	345	WP_007409423.1	MULTISPECIES: hypothetical protein [Bacillus]	100%	sp|P17616|YPUD_BACSU	Uncharacterized protein YpuD OS=Bacillus subtilis (strain 168) GN=ypuD PE=4 SV=1	82%	326423.RBAM_021430	YpuD	100%	_	_	NOG83726	_	_	_	_	_	_	_	_	_
tig00000001_pilon_1550	768	WP_044801707.1	ABC transporter ATP-binding protein [Bacillus velezensis]	100%	sp|P97027|SSUB_BACSU	Aliphatic sulfonates import ATP-binding protein SsuB OS=Bacillus subtilis (strain 168) GN=ssuB PE=1 SV=4	93%	326423.RBAM_009110	SsuB	100%	COG1116	_	_	GO:0006810|transport;GO:0006820|anion transport;GO:0015734|taurine transport;GO:0042128|nitrate assimilation	GO:0005886|plasma membrane	GO:0005215|transporter activity;GO:0005524|ATP binding;GO:0008509|anion transmembrane transporter activity;GO:0015112|nitrate transmembrane transporter activity;GO:0015411|taurine-transporting ATPase activity;GO:0016887|ATPase activity	ko:K15555	ssuB	path:ko00920;path:ko02010	_	_	_
tig00000001_pilon_1551	936	WP_032874194.1	MULTISPECIES: 2-amino-3-carboxymuconate-6-semialdehyde decarboxylase [Bacillus]	100%	_	_	_	326423.RBAM_009100	hypothetical protein	99%	COG2159	_	NOG230187	_	_	_	ko:K07045	K07045		_	_	_
tig00000001_pilon_1552	1446	WP_045207024.1	catalase [Bacillus velezensis]	100%	sp|P26901|CATA_BACSU	Vegetative catalase OS=Bacillus subtilis (strain 168) GN=katA PE=1 SV=5	97%	326423.RBAM_009090	KatA; Decomposes hydrogen peroxide into water and oxygen; serves to protect cells from the t [...]	100%	COG0753	_	_	GO:0000302|response to reactive oxygen species;GO:0001649|osteoblast differentiation;GO:0001657|ureteric bud development;GO:0001666|response to hypoxia;GO:0001822|kidney development;GO:0006641|triglyceride metabolic process;GO:0006979|response to oxidative stress;GO:0007568|aging;GO:0008203|cholesterol metabolic process;GO:0009060|aerobic respiration;GO:0009314|response to radiation;GO:0009411|re…	GO:0005576|extracellular region;GO:0005615|extracellular space;GO:0005737|cytoplasm;GO:0005739|mitochondrion;GO:0005758|mitochondrial intermembrane space;GO:0005764|lysosome;GO:0005777|peroxisome;GO:0005778|peroxisomal membrane;GO:0005782|peroxisomal matrix;GO:0005783|endoplasmic reticulum;GO:0005794|Golgi apparatus;GO:0005829|cytosol;GO:0005886|plasma membrane;GO:0005925|focal adhesion;GO:001602…	GO:0004046|aminoacylase activity;GO:0004096|catalase activity;GO:0005102|signaling receptor binding;GO:0016209|antioxidant activity;GO:0016684|oxidoreductase activity, acting on peroxide as acceptor;GO:0019166|trans-2-enoyl-CoA reductase (NADPH) activity;GO:0019899|enzyme binding;GO:0020037|heme binding;GO:0042803|protein homodimerization activity;GO:0046872|metal ion binding;GO:0050661|NADP bind…	ko:K03781	katE, CAT, catB, srpA	path:ko00380;path:ko00630;path:ko01110;path:ko01130;path:ko01200;path:ko04011;path:ko04016;path:ko04068;path:ko04146;path:ko04211;path:ko04212;path:ko04213;path:ko05014	_	_	_
tig00000001_pilon_1553	972	WP_082997748.1	ABC transporter ATP-binding protein [Bacillus velezensis]	99%	sp|P42065|APPF_BACSU	Oligopeptide transport ATP-binding protein AppF OS=Bacillus subtilis (strain 168) GN=appF PE=3 SV=2	70%	226900.BC0245	oligopeptide transport ATP-binding protein OppF	80%	COG4608	_	_	GO:0006865|amino acid transport;GO:0009314|response to radiation;GO:0015031|protein transport;GO:0015833|peptide transport;GO:0030420|establishment of competence for transformation;GO:0030435|sporulation resulting in formation of a cellular spore	GO:0005886|plasma membrane	GO:0005524|ATP binding;GO:0015232|heme transporter activity;GO:0016887|ATPase activity	ko:K02032	ABC.PE.A1	path:ko02024	_	_	_
tig00000001_pilon_1554	987	WP_088462376.1	ABC transporter ATP-binding protein [Bacillus velezensis]	100%	sp|P42064|APPD_BACSU	Oligopeptide transport ATP-binding protein AppD OS=Bacillus subtilis (strain 168) GN=appD PE=3 SV=1	68%	340099.Teth39_0199	oligopeptide/dipeptide ABC transporter, ATPase subunit	81%	COG0444	_	_	GO:0006865|amino acid transport;GO:0015031|protein transport;GO:0015833|peptide transport;GO:0030420|establishment of competence for transformation;GO:0030435|sporulation resulting in formation of a cellular spore	GO:0005886|plasma membrane	GO:0005524|ATP binding;GO:0015232|heme transporter activity;GO:0016887|ATPase activity	ko:K02031	ABC.PE.A	path:ko02024	_	_	_
tig00000001_pilon_1555	906	WP_014417251.1	MULTISPECIES: ABC transporter permease [Bacillus]	100%	sp|P42063|APPC_BACSU	Oligopeptide transport system permease protein AppC OS=Bacillus subtilis (strain 168) GN=appC PE=3 SV=1	62%	358681.BBR47_46260	ABC transporter permease protein; Part of a binding-protein-dependent transport system. Prob [...]	82%	COG1173	_	_	GO:0006810|transport;GO:0015031|protein transport;GO:0030420|establishment of competence for transformation;GO:0030435|sporulation resulting in formation of a cellular spore	GO:0005886|plasma membrane;GO:0005887|integral component of plasma membrane;GO:0016021|integral component of membrane	_	ko:K02034	ABC.PE.P1	path:ko02024	_	_	_
tig00000001_pilon_1556	957	WP_007610211.1	MULTISPECIES: ABC transporter permease [Bacillus]	100%	sp|P42062|APPB_BACSU	Oligopeptide transport system permease protein AppB OS=Bacillus subtilis (strain 168) GN=appB PE=3 SV=2	56%	198094.BA_0232	oligopeptide ABC transporter, permease protein; Part of a binding-protein-dependent transpor [...]	80%	COG0601	_	_	GO:0006810|transport;GO:0015031|protein transport;GO:0030420|establishment of competence for transformation;GO:0030435|sporulation resulting in formation of a cellular spore;GO:0055085|transmembrane transport	GO:0005886|plasma membrane;GO:0005887|integral component of plasma membrane;GO:0016021|integral component of membrane	GO:0015099|nickel cation transmembrane transporter activity;GO:0016151|nickel cation binding;GO:0022857|transmembrane transporter activity	ko:K02033	ABC.PE.P	path:ko02024	_	_	_
tig00000001_pilon_1557	1722	WP_038457384.1	MULTISPECIES: ABC transporter substrate-binding protein [Bacillus]	100%	sp|P33950|HBPA_HAEIN	Heme-binding protein A OS=Haemophilus influenzae (strain ATCC 51907 / DSM 11121 / KW20 / Rd) GN=hbpA PE=1 SV=2	44%	272562.CA_C3179	oligopeptide ABC transporter, periplasmic binding component	73%	COG0747	_	_	GO:0015031|protein transport;GO:0042938|dipeptide transport;GO:0055085|transmembrane transport	GO:0030288|outer membrane-bounded periplasmic space;GO:0042597|periplasmic space;GO:0043190|ATP-binding cassette (ABC) transporter complex	_	ko:K02035	ABC.PE.S	path:ko02024	_	_	_
tig00000001_pilon_1558	180	WP_072588920.1	MULTISPECIES: FbpB family small basic protein [Bacillus subtilis group]	100%	_	_	_	326423.RBAM_009080	SenN	92%	_	_	NOG235551	_	_	_	_	_	_	_	_	_
tig00000001_pilon_1559	1356	AHZ14860.1	FAD-dependent oxidase [Bacillus velezensis SQR9]	100%	sp|Q796Y5|YGAK_BACSU	Uncharacterized FAD-linked oxidoreductase YgaK OS=Bacillus subtilis (strain 168) GN=ygaK PE=3 SV=4	92%	326423.RBAM_009070	YgaK	100%	COG0277	_	_	GO:0006979|response to oxidative stress;GO:0009753|response to jasmonic acid;GO:0009820|alkaloid metabolic process;GO:0017000|antibiotic biosynthetic process;GO:0030435|sporulation resulting in formation of a cellular spore;GO:0071456|cellular response to hypoxia;GO:1900554|asperfuranone biosynthetic process	GO:0005576|extracellular region;GO:0005618|cell wall;GO:0005783|endoplasmic reticulum;GO:0005829|cytosol;GO:0005886|plasma membrane;GO:0009505|plant-type cell wall;GO:0009506|plasmodesma;GO:0031160|spore wall;GO:0031410|cytoplasmic vesicle;GO:0048046|apoplast	GO:0005507|copper ion binding;GO:0016614|oxidoreductase activity, acting on CH-OH group of donors;GO:0042803|protein homodimerization activity;GO:0047979|hexose oxidase activity;GO:0050468|reticuline oxidase activity;GO:0050660|flavin adenine dinucleotide binding;GO:0071949|FAD binding;GO:0102778|Delta9-tetrahydrocannabinolate synthase activity;GO:0102779|cannabidiolate synthase activity	_	_	_	_	_	_
tig00000001_pilon_156	1116	WP_007612315.1	MULTISPECIES: bifunctional diaminohydroxyphosphoribosylaminopyrimidine deaminase/5-amino-6-(5-phosphoribosylamino)uracil reductase RibD [Bacillus]	100%	sp|P70814|RIBD_BACAM	Riboflavin biosynthesis protein RibD OS=Bacillus amyloliquefaciens GN=ribD PE=3 SV=1	96%	326423.RBAM_021420	hypothetical protein; Converts 2,5-diamino-6-(ribosylamino)-4(3h)-pyrimidinone 5'-phosphate [...]	99%	COG0117;COG1985	_	_	GO:0002100|tRNA wobble adenosine to inosine editing;GO:0009231|riboflavin biosynthetic process;GO:0009451|RNA modification;GO:0009644|response to high light intensity;GO:0009658|chloroplast organization;GO:0040007|growth;GO:0046443|FAD metabolic process;GO:0055114|oxidation-reduction process;GO:1901135|carbohydrate derivative metabolic process	GO:0005829|cytosol;GO:0005886|plasma membrane;GO:0009507|chloroplast;GO:0009570|chloroplast stroma	GO:0004159|dihydrouracil dehydrogenase (NAD+) activity;GO:0008251|tRNA-specific adenosine deaminase activity;GO:0008270|zinc ion binding;GO:0008703|5-amino-6-(5-phosphoribosylamino)uracil reductase activity;GO:0008835|diaminohydroxyphosphoribosylaminopyrimidine deaminase activity;GO:0016616|oxidoreductase activity, acting on the CH-OH group of donors, NAD or NADP as acceptor;GO:0016799|hydrolase …	ko:K11752	ribD	path:ko00740;path:ko01100;path:ko01110;path:ko02024	_	_	_
tig00000001_pilon_1560	1773	WP_082997745.1	phosphomethylpyrimidine synthase ThiC [Bacillus velezensis]	100%	sp|A7Z2P5|THIC_BACVZ	Phosphomethylpyrimidine synthase OS=Bacillus velezensis (strain DSM 23117 / BGSC 10A6 / FZB42) GN=thiC PE=3 SV=1	99%	326423.RBAM_009060	thiamine biosynthesis protein ThiC; Required for the synthesis of the hydromethylpyrimidine [...]	99%	COG0422	_	_	GO:0009228|thiamine biosynthetic process;GO:0009229|thiamine diphosphate biosynthetic process	GO:0005829|cytosol	GO:0003824|catalytic activity;GO:0016829|lyase activity;GO:0046872|metal ion binding;GO:0051539|4 iron, 4 sulfur cluster binding	ko:K03147	thiC	path:ko00730;path:ko01100	_	_	_
tig00000001_pilon_1561	699	WP_044801715.1	peptidase E [Bacillus velezensis]	100%	sp|P71089|YGAJ_BACSU	Uncharacterized peptidase YgaJ OS=Bacillus subtilis (strain 168) GN=ygaJ PE=3 SV=2	83%	326423.RBAM_009050	YgaJ	100%	COG3340	_	_			GO:0008233|peptidase activity;GO:0008236|serine-type peptidase activity	_	_	_	_	_	_
tig00000001_pilon_1562	1572	WP_080130524.1	sodium:proton antiporter [Bacillus velezensis]	99%	sp|P44263|Y1586_HAEIN	Uncharacterized protein HI_1586 OS=Haemophilus influenzae (strain ATCC 51907 / DSM 11121 / KW20 / Rd) GN=HI_1586 PE=4 SV=1	46%	326423.RBAM_009040	hypothetical protein	99%	COG1757	_	_		GO:0005886|plasma membrane;GO:0016021|integral component of membrane	_	_	_	_	_	_	_
tig00000001_pilon_1563	255	CUB27440.1	hypothetical protein BN2127_JRS6_00905 [Bacillus subtilis]	100%	_	_	_	_	_	_	_	_	_	_	_	_	_	_	_	_	_	_
tig00000001_pilon_1564	885	WP_007408569.1	MULTISPECIES: hypothetical protein [Bacillus]	100%	sp|Q04385|YGXA_BACSU	Uncharacterized protein YgxA OS=Bacillus subtilis (strain 168) GN=ygxA PE=4 SV=2	94%	326423.RBAM_008840	YgxA	100%	_	_	NOG11820	_	_	_	_	_	_	_	_	_
tig00000001_pilon_1565	354	WP_007408568.1	MULTISPECIES: hypothetical protein [Bacillus]	100%	sp|A7Z2P1|Y883_BACVZ	UPF0295 protein RBAM_008830 OS=Bacillus velezensis (strain DSM 23117 / BGSC 10A6 / FZB42) GN=RBAM_008830 PE=3 SV=1	100%	326423.RBAM_008830	hypothetical protein	100%	_	_	NOG39729		GO:0005887|integral component of plasma membrane	_	_	_	_	_	_	_
tig00000001_pilon_1566	438	WP_003155465.1	MULTISPECIES: transcriptional repressor [Bacillus]	100%	sp|P71086|PERR_BACSU	Peroxide operon regulator OS=Bacillus subtilis (strain 168) GN=perR PE=1 SV=1	100%	326423.RBAM_008820	PerR	100%	COG0735	_	_	GO:0006351|transcription, DNA-templated;GO:0045893|positive regulation of transcription, DNA-templated	GO:0005737|cytoplasm;GO:0032993|protein-DNA complex	GO:0000976|transcription regulatory region sequence-specific DNA binding;GO:0001216|bacterial-type RNA polymerase transcriptional activator activity, sequence-specific DNA binding;GO:0001217|bacterial-type RNA polymerase transcriptional repressor activity, sequence-specific DNA binding;GO:0003677|DNA binding;GO:0003700|DNA binding transcription factor activity;GO:0046872|metal ion binding	ko:K09825	perR		_	_	_
tig00000001_pilon_1567	474	WP_003155466.1	MULTISPECIES: thioredoxin-dependent thiol peroxidase [Bacillus]	100%	sp|Q796Y8|BCP_BACSU	Peroxiredoxin Bcp OS=Bacillus subtilis (strain 168) GN=ygaF PE=3 SV=1	92%	326423.RBAM_008810	YgaF	100%	COG1225	_	_	GO:0000187|activation of MAPK activity;GO:0002536|respiratory burst involved in inflammatory response;GO:0006979|response to oxidative stress;GO:0010310|regulation of hydrogen peroxide metabolic process;GO:0019430|removal of superoxide radicals;GO:0030194|positive regulation of blood coagulation;GO:0031665|negative regulation of lipopolysaccharide-mediated signaling pathway;GO:0032088|negative re…	GO:0005623|cell;GO:0005737|cytoplasm;GO:0005739|mitochondrion;GO:0005829|cytosol;GO:0005886|plasma membrane;GO:0009543|chloroplast thylakoid lumen;GO:0043209|myelin sheath;GO:0070062|extracellular exosome	GO:0004601|peroxidase activity;GO:0008379|thioredoxin peroxidase activity;GO:0008430|selenium binding;GO:0016209|antioxidant activity;GO:0032843|hydroperoxide reductase activity;GO:0051920|peroxiredoxin activity	ko:K03564	BCP, PRXQ, DOT5		_	_	_
tig00000001_pilon_1568	1290	WP_038457375.1	MULTISPECIES: glutamate-1-semialdehyde 2,1-aminomutase [Bacillus]	100%	sp|A7Z2N8|GSA1_BACVZ	Glutamate-1-semialdehyde 2,1-aminomutase 1 OS=Bacillus velezensis (strain DSM 23117 / BGSC 10A6 / FZB42) GN=hemL1 PE=3 SV=1	100%	326423.RBAM_008800	glutamate-1-semialdehyde aminotransferase	100%	COG0001	_	_	GO:0006782|protoporphyrinogen IX biosynthetic process	GO:0005737|cytoplasm	GO:0008483|transaminase activity;GO:0030170|pyridoxal phosphate binding;GO:0042286|glutamate-1-semialdehyde 2,1-aminomutase activity	ko:K01845	hemL	path:ko00860;path:ko01100;path:ko01110;path:ko01120	_	_	_
tig00000001_pilon_1569	1065	WP_007610190.1	MULTISPECIES: aromatic acid exporter family protein [Bacillus]	100%	sp|P71083|YGAE_BACSU	UPF0421 protein YgaE OS=Bacillus subtilis (strain 168) GN=ygaE PE=3 SV=1	95%	326423.RBAM_008790	YgaE	100%	COG4129	_	_		GO:0005886|plasma membrane;GO:0016021|integral component of membrane	_	_	_	_	_	_	_
tig00000001_pilon_157	648	WP_007409425.1	MULTISPECIES: riboflavin synthase [Bacillus]	100%	sp|Q44680|RISA_BACAM	Riboflavin synthase OS=Bacillus amyloliquefaciens GN=ribE PE=3 SV=1	98%	326423.RBAM_021410	riboflavin synthase subunit alpha; Riboflavin synthase is a bifunctional enzyme complex cata [...]	100%	COG0307	_	_	GO:0008218|bioluminescence;GO:0009231|riboflavin biosynthetic process;GO:0070207|protein homotrimerization	GO:0005634|nucleus;GO:0005829|cytosol	GO:0004746|riboflavin synthase activity;GO:1902444|riboflavin binding	ko:K00793	ribE, RIB5	path:ko00740;path:ko01100;path:ko01110	_	_	_
tig00000001_pilon_1570	1743	WP_032872417.1	MULTISPECIES: ABC transporter ATP-binding protein [Bacillus]	100%	sp|P71082|YGAD_BACSU	Putative multidrug export ATP-binding/permease protein YgaD OS=Bacillus subtilis (strain 168) GN=ygaD PE=3 SV=2	95%	326423.RBAM_008780	YgaD	99%	COG1132	_	_	GO:0071281|cellular response to iron ion	GO:0005886|plasma membrane;GO:0016021|integral component of membrane	GO:0005524|ATP binding;GO:0034040|lipid-transporting ATPase activity;GO:0042626|ATPase activity, coupled to transmembrane movement of substances	ko:K11085	msbA	path:ko02010	_	_	_
tig00000001_pilon_1571	531	WP_003155475.1	MULTISPECIES: DUF402 domain-containing protein [Bacillus]	100%	sp|A7Z2N5|Y877_BACVZ	UPF0374 protein RBAM_008770 OS=Bacillus velezensis (strain DSM 23117 / BGSC 10A6 / FZB42) GN=RBAM_008770 PE=3 SV=1	100%	326423.RBAM_008770	hypothetical protein	100%	COG3557	_	_	_	_	_	ko:K07586	ygaC		_	_	_
tig00000001_pilon_1572	267	WP_003155476.1	MULTISPECIES: hypothetical protein [Bacillus]	100%	sp|P71080|YGAB_BACSU	Uncharacterized protein YgaB OS=Bacillus subtilis (strain 168) GN=ygaB PE=4 SV=1	90%	326423.RBAM_008760	YgaB	100%	_	_	NOG84190	_	_	_	_	_	_	_	_	_
tig00000001_pilon_1573	171	WP_032870737.1	MULTISPECIES: gamma-type small acid-soluble spore protein [Bacillus]	96%	_	_	_	326423.RBAM_008750	SspE	96%	_	_	NOG18329	_	_	_	ko:K06422	sspE		_	_	_
tig00000001_pilon_1574	753	WP_003155478.1	MULTISPECIES: enoyl-[acyl-carrier-protein] reductase FabL [Bacillus]	100%	sp|P71079|FABL_BACSU	Enoyl-[acyl-carrier-protein] reductase [NADPH] FabL OS=Bacillus subtilis (strain 168) GN=fabL PE=1 SV=1	99%	326423.RBAM_008740	enoyl-(acyl carrier protein) reductase	100%	COG1028	_	_	GO:0006633|fatty acid biosynthetic process;GO:0030497|fatty acid elongation;GO:0030573|bile acid catabolic process;GO:0042438|melanin biosynthetic process;GO:0045122|aflatoxin biosynthetic process;GO:0045461|sterigmatocystin biosynthetic process;GO:0051289|protein homotetramerization	GO:0005777|peroxisome;GO:0005829|cytosol;GO:0009507|chloroplast;GO:0009536|plastid;GO:0009570|chloroplast stroma;GO:0009941|chloroplast envelope	GO:0004090|carbonyl reductase (NADPH) activity;GO:0004316|3-oxoacyl-[acyl-carrier-protein] reductase (NADPH) activity;GO:0004318|enoyl-[acyl-carrier-protein] reductase (NADH) activity;GO:0005507|copper ion binding;GO:0008709|cholate 7-alpha-dehydrogenase activity;GO:0016491|oxidoreductase activity;GO:0042469|versicolorin reductase activity;GO:0042802|identical protein binding;GO:0047039|tetrahydr…	ko:K10780	fabL	path:ko00061;path:ko01100;path:ko01212	_	_	_
tig00000001_pilon_1575	225	WP_007408563.1	MULTISPECIES: hypothetical protein [Bacillus]	100%	sp|O31585|YFHS_BACSU	Uncharacterized protein YfhS OS=Bacillus subtilis (strain 168) GN=yfhS PE=2 SV=1	93%	326423.RBAM_008730	YfhS	100%	_	_	NOG15771	_	_	_	_	_	_	_	_	_
tig00000001_pilon_1576	1098	WP_007408562.1	MULTISPECIES: A/G-specific adenine glycosylase [Bacillus]	100%	sp|O31584|MUTY_BACSU	Adenine DNA glycosylase OS=Bacillus subtilis (strain 168) GN=mutY PE=2 SV=1	94%	326423.RBAM_008720	YfhQ	100%	COG1194	_	_	GO:0006281|DNA repair;GO:0006284|base-excision repair;GO:0006285|base-excision repair, AP site formation;GO:0006298|mismatch repair;GO:0006974|cellular response to DNA damage stimulus;GO:0006979|response to oxidative stress;GO:0034644|cellular response to UV;GO:0045007|depurination;GO:0072421|detection of DNA damage stimulus involved in DNA damage checkpoint;GO:1902800|positive regulation of phos…	GO:0005634|nucleus;GO:0005654|nucleoplasm;GO:0005739|mitochondrion;GO:0005886|plasma membrane	GO:0000701|purine-specific mismatch base pair DNA N-glycosylase activity;GO:0003677|DNA binding;GO:0016787|hydrolase activity;GO:0016798|hydrolase activity, acting on glycosyl bonds;GO:0019104|DNA N-glycosylase activity;GO:0032357|oxidized purine DNA binding;GO:0032407|MutSalpha complex binding;GO:0034039|8-oxo-7,8-dihydroguanine DNA N-glycosylase activity;GO:0035485|adenine/guanine mispair bindi…	ko:K03575	mutY	path:ko03410	_	_	_
tig00000001_pilon_1577	984	WP_003155481.1	MULTISPECIES: metal-dependent hydrolase [Bacillus]	100%	sp|O31583|YFHP_BACSU	Uncharacterized protein YfhP OS=Bacillus subtilis (strain 168) GN=yfhP PE=2 SV=1	94%	326423.RBAM_008710	YfhP	100%	COG1988	_	_		GO:0005886|plasma membrane;GO:0016021|integral component of membrane	_	ko:K07038	K07038		_	_	_
tig00000001_pilon_1578	2586	WP_088461357.1	hypothetical protein [Bacillus velezensis]	100%	sp|O31582|YFHO_BACSU	Uncharacterized protein YfhO OS=Bacillus subtilis (strain 168) GN=yfhO PE=4 SV=2	81%	326423.RBAM_008700	FhO	99%	COG4485	_	_		GO:0005886|plasma membrane;GO:0016021|integral component of membrane	_	_	_	_	_	_	_
tig00000001_pilon_1579	981	WP_032872409.1	MULTISPECIES: glycosyltransferase [Bacillus]	100%	sp|Q45539|CSBB_BACSU	Putative glycosyltransferase CsbB OS=Bacillus subtilis (strain 168) GN=csbB PE=2 SV=1	94%	326423.RBAM_008690	CsbB	100%	COG0463	_	_	GO:0009103|lipopolysaccharide biosynthetic process;GO:0009245|lipid A biosynthetic process;GO:0036108|4-amino-4-deoxy-alpha-L-arabinopyranosyl undecaprenyl phosphate biosynthetic process;GO:0046677|response to antibiotic	GO:0005886|plasma membrane;GO:0016020|membrane;GO:0016021|integral component of membrane;GO:0033644|host cell membrane	GO:0016757|transferase activity, transferring glycosyl groups;GO:0016780|phosphotransferase activity, for other substituted phosphate groups;GO:0099621|undecaprenyl-phosphate 4-deoxy-4-formamido-L-arabinose transferase activity	ko:K20534	gtrB, csbB		_	_	_
tig00000001_pilon_158	1197	WP_007612309.1	MULTISPECIES: bifunctional 3,4-dihydroxy-2-butanone-4-phosphate synthase/GTP cyclohydrolase II [Bacillus]	100%	sp|A7Z675|RIBBA_BACVZ	Riboflavin biosynthesis protein RibBA OS=Bacillus velezensis (strain DSM 23117 / BGSC 10A6 / FZB42) GN=ribBA PE=3 SV=1	100%	326423.RBAM_021400	bifunctional 3,4-dihydroxy-2-butanone 4-phosphate synthase/GTP cyclohydrolase II protein; Ca [...]	100%	COG0108;COG0807	_	_	GO:0009231|riboflavin biosynthetic process		GO:0003935|GTP cyclohydrolase II activity;GO:0005525|GTP binding;GO:0008686|3,4-dihydroxy-2-butanone-4-phosphate synthase activity;GO:0046872|metal ion binding	ko:K14652	ribBA	path:ko00740;path:ko01100;path:ko01110	_	_	_
tig00000001_pilon_1580	861	WP_045207014.1	alpha/beta hydrolase [Bacillus velezensis]	100%	sp|O31581|YFHM_BACSU	AB hydrolase superfamily protein YfhM OS=Bacillus subtilis (strain 168) GN=yfhM PE=3 SV=1	82%	326423.RBAM_008680	YfhM	99%	COG0596	_	_	GO:0006629|lipid metabolic process;GO:0006805|xenobiotic metabolic process;GO:0006874|cellular calcium ion homeostasis;GO:0006954|inflammatory response;GO:0008217|regulation of blood pressure;GO:0009636|response to toxic substance;GO:0010628|positive regulation of gene expression;GO:0016311|dephosphorylation;GO:0017144|drug metabolic process;GO:0019373|epoxygenase P450 pathway;GO:0019439|aromatic…	GO:0005737|cytoplasm;GO:0005777|peroxisome;GO:0005783|endoplasmic reticulum;GO:0005829|cytosol;GO:0005886|plasma membrane;GO:0016020|membrane;GO:0016021|integral component of membrane;GO:0031090|organelle membrane;GO:0043231|intracellular membrane-bounded organelle;GO:0070062|extracellular exosome	GO:0000287|magnesium ion binding;GO:0004301|epoxide hydrolase activity;GO:0005102|signaling receptor binding;GO:0015643|toxic substance binding;GO:0016787|hydrolase activity;GO:0016791|phosphatase activity;GO:0018742|epoxide hydrolase B activity;GO:0018785|haloacetate dehalogenase activity;GO:0033885|10-hydroxy-9-(phosphonooxy)octadecanoate phosphatase activity;GO:0033961|cis-stilbene-oxide hydro…	_	_	_	_	_	_
tig00000001_pilon_1581	336	WP_053285204.1	hypothetical protein [Bacillus velezensis]	100%	sp|O31580|YFHL_BACSU	Uncharacterized protein YfhL OS=Bacillus subtilis (strain 168) GN=yfhL PE=4 SV=1	66%	326423.RBAM_008670	YfhL	77%	COG5658	_	_		GO:0005886|plasma membrane;GO:0016021|integral component of membrane	_	_	_	_	_	_	_
tig00000001_pilon_1582	528	WP_015417063.1	MULTISPECIES: hypothetical protein [Bacillus]	100%	sp|O31579|YFHK_BACSU	Uncharacterized protein YfhK OS=Bacillus subtilis (strain 168) GN=yfhK PE=3 SV=1	65%	326423.RBAM_008660	YfhK	99%	_	_	NOG113997	_	_	_	_	_	_	_	_	_
tig00000001_pilon_1583	270	WP_003155492.1	MULTISPECIES: hypothetical protein [Bacillus]	100%	sp|O31578|YFHJ_BACSU	Uncharacterized protein YfhJ OS=Bacillus subtilis (strain 168) GN=yfhJ PE=4 SV=1	90%	326423.RBAM_008650	YfhJ	100%	_	_	NOG09419	_	_	_	_	_	_	_	_	_
tig00000001_pilon_1584	912	WP_044801978.1	serine protease [Bacillus velezensis]	100%	sp|P39790|MPR_BACSU	Extracellular metalloprotease OS=Bacillus subtilis (strain 168) GN=mpr PE=1 SV=1	83%	326423.RBAM_008630	Mpr	99%	COG3591	_	_	GO:0009405|pathogenesis	GO:0005576|extracellular region	GO:0004252|serine-type endopeptidase activity	_	_	_	_	_	_
tig00000001_pilon_1585	390	WP_038457358.1	MULTISPECIES: DUF2606 domain-containing protein [Bacillus subtilis group]	100%	sp|O31451|YBFJ_BACSU	Uncharacterized protein YbfJ OS=Bacillus subtilis (strain 168) GN=ybfJ PE=4 SV=1	61%	326423.RBAM_008620	YbfJ	99%	_	_	NOG129219	_	_	_	_	_	_	_	_	_
tig00000001_pilon_1586	1200	EIF12391.1	Major Facilitator Superfamily protein [Bacillus sp. 5B6]	100%	sp|O31577|YFHI_BACSU	Uncharacterized MFS-type transporter YfhI OS=Bacillus subtilis (strain 168) GN=yfhI PE=3 SV=1	93%	326423.RBAM_008610	YfhI	100%	COG2814	_	_	GO:0008643|carbohydrate transport;GO:0055085|transmembrane transport	GO:0005886|plasma membrane;GO:0016021|integral component of membrane	_	ko:K19577	ydhP		_	_	_
tig00000001_pilon_1587	315	WP_007408553.1	MULTISPECIES: DUF1811 domain-containing protein [Bacillus]	100%	sp|O31576|YFHH_BACSU	Uncharacterized protein YfhH OS=Bacillus subtilis (strain 168) GN=yfhH PE=1 SV=1	87%	326423.RBAM_008600	YfhH	100%	_	_	NOG09354	_	_	_	_	_	_	_	_	_
tig00000001_pilon_1588	792	WP_029325989.1	MULTISPECIES: regulatory protein RecX [Bacillus]	100%	sp|A7Z2L7|RECX_BACVZ	Regulatory protein RecX OS=Bacillus velezensis (strain DSM 23117 / BGSC 10A6 / FZB42) GN=recX PE=3 SV=1	100%	326423.RBAM_008590	recombination regulator RecX; Modulates recA activity (By similarity)	100%	COG2137	_	_	GO:0006282|regulation of DNA repair	GO:0005737|cytoplasm	_	ko:K03565	recX		_	_	_
tig00000001_pilon_1589	900	WP_038457356.1	MULTISPECIES: TIGR01777 family protein [Bacillus subtilis group]	100%	sp|O31574|YFHF_BACSU	Epimerase family protein YfhF OS=Bacillus subtilis (strain 168) GN=yfhF PE=3 SV=1	90%	326423.RBAM_008580	YfhF	99%	COG1090	_	_	GO:0010020|chloroplast fission	GO:0005634|nucleus;GO:0009507|chloroplast;GO:0009536|plastid;GO:0009706|chloroplast inner membrane;GO:0009941|chloroplast envelope	GO:0003824|catalytic activity;GO:0016491|oxidoreductase activity;GO:0042803|protein homodimerization activity;GO:0050662|coenzyme binding	ko:K07071	K07071		_	_	_
tig00000001_pilon_159	465	WP_003153372.1	MULTISPECIES: 6,7-dimethyl-8-ribityllumazine synthase [Bacillus]	100%	sp|A7Z674|RISB_BACVZ	6,7-dimethyl-8-ribityllumazine synthase OS=Bacillus velezensis (strain DSM 23117 / BGSC 10A6 / FZB42) GN=ribH PE=3 SV=1	100%	326423.RBAM_021390	6,7-dimethyl-8-ribityllumazine synthase; Riboflavin synthase is a bifunctional enzyme comple [...]	100%	COG0054	_	_	GO:0009231|riboflavin biosynthetic process	GO:0005829|cytosol;GO:0009349|riboflavin synthase complex	GO:0000906|6,7-dimethyl-8-ribityllumazine synthase activity;GO:0016740|transferase activity	ko:K00794	ribH, RIB4	path:ko00740;path:ko01100;path:ko01110	_	_	_
tig00000001_pilon_1590	111	WP_003155504.1	MULTISPECIES: YfhE family protein [Bacillus]	100%	sp|O31573|YFHE_BACSU	Uncharacterized protein YfhE OS=Bacillus subtilis (strain 168) GN=yfhE PE=4 SV=1	100%	326423.RBAM_008570	YfhE	100%	_	_	NOG273614	_	_	_	_	_	_	_	_	_
tig00000001_pilon_1591	192	WP_003155508.1	MULTISPECIES: YfhD family protein [Bacillus]	100%	sp|O31572|YFHD_BACSU	Uncharacterized protein YfhD OS=Bacillus subtilis (strain 168) GN=yfhD PE=4 SV=1	90%	326423.RBAM_008560	YfhD	100%	_	_	NOG40806	_	_	_	_	_	_	_	_	_
tig00000001_pilon_1592	585	WP_007408549.1	MULTISPECIES: nitroreductase [Bacillus]	100%	sp|O31571|YFHC_BACSU	Putative NAD(P)H nitroreductase YfhC OS=Bacillus subtilis (strain 168) GN=yfhC PE=3 SV=1	79%	326423.RBAM_008550	YfhC	100%	COG0778	_	_	GO:0071281|cellular response to iron ion		GO:0016491|oxidoreductase activity	_	_	_	_	_	_
tig00000001_pilon_1593	885	WP_045207009.1	isomerase [Bacillus velezensis]	100%	sp|O31570|YFHB_BACSU	Uncharacterized isomerase YfhB OS=Bacillus subtilis (strain 168) GN=yfhB PE=3 SV=1	84%	326423.RBAM_008540	YfhB	98%	COG0384	_	_	GO:0009058|biosynthetic process;GO:0010633|negative regulation of epithelial cell migration;GO:0010719|negative regulation of epithelial to mesenchymal transition;GO:0030277|maintenance of gastrointestinal epithelium;GO:0030512|negative regulation of transforming growth factor beta receptor signaling pathway;GO:0050680|negative regulation of epithelial cell proliferation;GO:0060392|negative regul…	GO:0005737|cytoplasm;GO:0070062|extracellular exosome	GO:0016853|isomerase activity;GO:0042802|identical protein binding	_	_	_	_	_	_
tig00000001_pilon_1594	2571	WP_088461363.1	phosphatidylglycerol lysyltransferase [Bacillus velezensis]	100%	sp|C0H3X7|MPRF_BACSU	Phosphatidylglycerol lysyltransferase OS=Bacillus subtilis (strain 168) GN=mprF PE=1 SV=1	91%	326423.RBAM_008530	YfiX	100%	COG0392;COG2898	_	_	GO:0006629|lipid metabolic process;GO:0009405|pathogenesis;GO:0046677|response to antibiotic	GO:0005886|plasma membrane;GO:0016021|integral component of membrane	GO:0050071|lysyltransferase activity	ko:K14205	mprF, fmtC	path:ko01503;path:ko02020;path:ko05150	_	_	_
tig00000001_pilon_1595	483	WP_007610142.1	MULTISPECIES: MarR family transcriptional regulator [Bacillus]	100%	sp|O31564|YFIV_BACSU	Uncharacterized HTH-type transcriptional regulator YfiV OS=Bacillus subtilis (strain 168) GN=yfiV PE=4 SV=1	92%	326423.RBAM_008520	YfiV	99%	COG1846	_	_	GO:0006351|transcription, DNA-templated;GO:0006355|regulation of transcription, DNA-templated		GO:0003700|DNA binding transcription factor activity;GO:0044212|transcription regulatory region DNA binding	_	_	_	_	_	_
tig00000001_pilon_1596	1593	WP_038457351.1	MULTISPECIES: MFS transporter [Bacillus]	100%	sp|O31563|YFIU_BACSU	Uncharacterized MFS-type transporter YfiU OS=Bacillus subtilis (strain 168) GN=yfiU PE=3 SV=1	84%	326423.RBAM_008510	YfiU	100%	COG0477	_	_	GO:0009405|pathogenesis;GO:0046677|response to antibiotic;GO:0055085|transmembrane transport	GO:0005576|extracellular region;GO:0005886|plasma membrane;GO:0005887|integral component of plasma membrane;GO:0016021|integral component of membrane	GO:0022857|transmembrane transporter activity	_	_	_	_	_	_
tig00000001_pilon_1597	543	WP_007610139.1	MULTISPECIES: metal-dependent hydrolase [Bacillus]	100%	sp|O31562|YFIT_BACSU	Putative metal-dependent hydrolase YfiT OS=Bacillus subtilis (strain 168) GN=yfiT PE=1 SV=1	80%	326423.RBAM_008500	metal-dependent hydrolase	98%	_	_	NOG06942		GO:0005737|cytoplasm	GO:0016787|hydrolase activity;GO:0046872|metal ion binding	_	_	_	_	_	_
tig00000001_pilon_1598	273	WP_007408543.1	MULTISPECIES: barnase inhibitor [Bacillus]	100%	sp|P11540|BARS_BACAM	Barstar OS=Bacillus amyloliquefaciens PE=1 SV=3	99%	326423.RBAM_008490	putative RNAse inhibitor; Inhibitor of the ribonuclease barnase. Forms a one-to- one non-cov [...]	100%	COG2732	_	_		GO:0005737|cytoplasm	_	ko:K03623	yhcO		_	_	_
tig00000001_pilon_1599	2412	WP_038457347.1	MULTISPECIES: phosphoenolpyruvate synthase [Bacillus]	100%	sp|O34796|YVKC_BACSU	Uncharacterized phosphotransferase YvkC OS=Bacillus subtilis (strain 168) GN=yvkC PE=3 SV=1	43%	326423.RBAM_008480	hypothetical protein	99%	COG0574	_	_	GO:0006090|pyruvate metabolic process;GO:0006094|gluconeogenesis;GO:0006096|glycolytic process;GO:0009403|toxin biosynthetic process;GO:0016310|phosphorylation;GO:0016539|intein-mediated protein splicing;GO:0017000|antibiotic biosynthetic process;GO:0043042|amino acid adenylylation by nonribosomal peptide synthase	GO:0005618|cell wall;GO:0005829|cytosol	GO:0000287|magnesium ion binding;GO:0004519|endonuclease activity;GO:0004743|pyruvate kinase activity;GO:0005524|ATP binding;GO:0008168|methyltransferase activity;GO:0008986|pyruvate, water dikinase activity;GO:0016301|kinase activity;GO:0016740|transferase activity;GO:0016772|transferase activity, transferring phosphorus-containing groups;GO:0016788|hydrolase activity, acting on ester bonds;GO:0…	ko:K01007	pps, ppsA	path:ko00620;path:ko00680;path:ko00720;path:ko01100;path:ko01120;path:ko01200	_	_	_
tig00000001_pilon_16	282	WP_003153124.1	MULTISPECIES: DUF2619 domain-containing protein [Bacillus]	100%	sp|P49779|YQHV_BACSU	Uncharacterized protein YqhV OS=Bacillus subtilis (strain 168) GN=yqhV PE=4 SV=1	98%	326423.RBAM_022770	YqhV	100%	_	_	NOG15532		GO:0005886|plasma membrane;GO:0016021|integral component of membrane	_	_	_	_	_	_	_
tig00000001_pilon_160	375	WP_015240122.1	MULTISPECIES: N-acetyltransferase [Bacillus]	100%	sp|P17622|RIBT_BACSU	Protein RibT OS=Bacillus subtilis (strain 168) GN=ribT PE=4 SV=1	97%	326423.RBAM_021380	RibTD	100%	_	_	NOG14326	GO:0009231|riboflavin biosynthetic process		GO:0008080|N-acetyltransferase activity	ko:K02859	ribT		_	_	_
tig00000001_pilon_1600	1089	WP_007610135.1	MULTISPECIES: acyltransferase [Bacillus]	100%	sp|O31559|YFIQ_BACSU	Putative membrane-bound acyltransferase YfiQ OS=Bacillus subtilis (strain 168) GN=yfiQ PE=3 SV=1	76%	326423.RBAM_008470	YfiQ	99%	COG3936	_	_	GO:0006810|transport	GO:0005886|plasma membrane;GO:0016021|integral component of membrane	GO:0016747|transferase activity, transferring acyl groups other than amino-acyl groups	_	_	_	_	_	_
tig00000001_pilon_1601	603	WP_032872373.1	MULTISPECIES: flavodoxin family protein [Bacillus]	100%	sp|Q8CHK7|NQO1_CAVPO	NAD(P)H dehydrogenase [quinone] 1 OS=Cavia porcellus GN=NQO1 PE=2 SV=1	51%	326423.RBAM_008460	hypothetical protein	100%	COG2249	_	_	GO:0006521|regulation of cellular amino acid metabolic process;GO:0006801|superoxide metabolic process;GO:0006805|xenobiotic metabolic process;GO:0006809|nitric oxide biosynthetic process;GO:0006979|response to oxidative stress;GO:0007271|synaptic transmission, cholinergic;GO:0007568|aging;GO:0007584|response to nutrient;GO:0007613|memory;GO:0009636|response to toxic substance;GO:0014070|response…	GO:0005654|nucleoplasm;GO:0005737|cytoplasm;GO:0005829|cytosol;GO:0043025|neuronal cell body;GO:0070062|extracellular exosome	GO:0001512|dihydronicotinamide riboside quinone reductase activity;GO:0003723|RNA binding;GO:0003955|NAD(P)H dehydrogenase (quinone) activity;GO:0004128|cytochrome-b5 reductase activity, acting on NAD(P)H;GO:0004784|superoxide dismutase activity;GO:0008270|zinc ion binding;GO:0009055|electron transfer activity;GO:0016491|oxidoreductase activity;GO:0016661|oxidoreductase activity, acting on other …	ko:K00355	NQO1	path:ko00130;path:ko01110;path:ko05418	_	_	_
tig00000001_pilon_1602	552	WP_014304649.1	MULTISPECIES: PadR family transcriptional regulator [Bacillus]	100%	sp|P94443|PADR_BACSU	Negative transcription regulator PadR OS=Bacillus subtilis (strain 168) GN=padR PE=4 SV=1	89%	326423.RBAM_008450	PadR	100%	COG1695	_	_	GO:0006351|transcription, DNA-templated;GO:0006355|regulation of transcription, DNA-templated	GO:0005737|cytoplasm	_	_	_	_	_	_	_
tig00000001_pilon_1603	948	WP_032872371.1	MULTISPECIES: protoheme IX farnesyltransferase [Bacillus subtilis group]	100%	sp|A7Z2K2|COXX1_BACVZ	Protoheme IX farnesyltransferase 1 OS=Bacillus velezensis (strain DSM 23117 / BGSC 10A6 / FZB42) GN=ctaB1 PE=3 SV=1	99%	326423.RBAM_008440	CtaO; Converts heme B (protoheme IX) to heme O by substitution of the vinyl group on carbon [...]	99%	COG0109	_	_	GO:0006783|heme biosynthetic process;GO:0045333|cellular respiration;GO:0048034|heme O biosynthetic process	GO:0005886|plasma membrane;GO:0016021|integral component of membrane	GO:0004311|farnesyltranstransferase activity;GO:0008495|protoheme IX farnesyltransferase activity	ko:K02301	cyoE	path:ko00190;path:ko00860;path:ko01100;path:ko01110	_	_	_
tig00000001_pilon_1604	858	WP_082999103.1	glyoxalase [Bacillus velezensis]	100%	sp|P54721|CADE_BACSU	Catechol-2,3-dioxygenase OS=Bacillus subtilis (strain 168) GN=catE PE=1 SV=2	87%	326423.RBAM_008430	YfiE	100%	COG2514	_	_	GO:0009636|response to toxic substance;GO:0019439|aromatic compound catabolic process		GO:0008198|ferrous iron binding;GO:0018577|catechol 2,3-dioxygenase activity	ko:K07104	catE	path:ko00361;path:ko00362;path:ko00622;path:ko00643;path:ko01100;path:ko01120;path:ko01220	_	_	_
tig00000001_pilon_1605	405	EIF12370.1	DoxX [Bacillus sp. 5B6]	100%	sp|P54720|CATD_BACSU	Putative oxidoreductase CatD OS=Bacillus subtilis (strain 168) GN=catD PE=2 SV=1	87%	326423.RBAM_008420	YfiD	99%	COG2259	_	_	GO:0009636|response to toxic substance;GO:0019439|aromatic compound catabolic process	GO:0005886|plasma membrane;GO:0016021|integral component of membrane	GO:0016491|oxidoreductase activity	_	_	_	_	_	_
tig00000001_pilon_1606	1818	WP_082999104.1	ABC transporter ATP-binding protein [Bacillus velezensis]	100%	sp|P54719|YFIC_BACSU	Uncharacterized ABC transporter ATP-binding protein YfiC OS=Bacillus subtilis (strain 168) GN=yfiC PE=3 SV=1	93%	326423.RBAM_008410	YfiC	100%	COG1132	_	_	GO:0006869|lipid transport;GO:0046677|response to antibiotic;GO:0071281|cellular response to iron ion	GO:0005886|plasma membrane;GO:0016021|integral component of membrane	GO:0005319|lipid transporter activity;GO:0005524|ATP binding;GO:0034040|lipid-transporting ATPase activity;GO:0042626|ATPase activity, coupled to transmembrane movement of substances;GO:0042802|identical protein binding	ko:K06147	ABCB-BAC		_	_	_
tig00000001_pilon_1607	1734	WP_007408532.1	MULTISPECIES: ABC transporter ATP-binding protein [Bacillus]	100%	sp|P54718|YFIB_BACSU	Uncharacterized ABC transporter ATP-binding protein YfiB OS=Bacillus subtilis (strain 168) GN=yfiB PE=3 SV=1	90%	326423.RBAM_008400	YfiB	100%	COG1132	_	_	GO:0006869|lipid transport;GO:0071281|cellular response to iron ion	GO:0005618|cell wall;GO:0005886|plasma membrane;GO:0016021|integral component of membrane	GO:0005319|lipid transporter activity;GO:0005524|ATP binding;GO:0034040|lipid-transporting ATPase activity;GO:0042626|ATPase activity, coupled to transmembrane movement of substances;GO:0042802|identical protein binding	ko:K06147	ABCB-BAC		_	_	_
tig00000001_pilon_1608	2328	WP_038457334.1	MULTISPECIES: peptidase G2 [Bacillus]	100%	sp|O34433|YOBO_BACSU	Putative phage-related protein YobO OS=Bacillus subtilis (strain 168) GN=yobO PE=4 SV=1	54%	326423.RBAM_008390	hypothetical protein	99%	COG5295	_	NOG287651	GO:0019062|virion attachment to host cell;GO:0042121|alginic acid biosynthetic process;GO:0098671|adhesion receptor-mediated virion attachment to host cell;GO:0098994|disruption of host cell envelope during viral entry	GO:0005615|extracellular space;GO:0098024|virus tail, fiber	GO:0005509|calcium ion binding;GO:0005524|ATP binding;GO:0016853|isomerase activity;GO:0045135|poly(beta-D-mannuronate) lyase activity;GO:0046872|metal ion binding	_	_	_	_	_	_
tig00000001_pilon_1609	1587	WP_029325994.1	MULTISPECIES: PTS alpha-glucoside transporter subunit IIBC [Bacillus]	100%	sp|P54715|PTOCB_BACSU	PTS system maltose-specific EIICB component OS=Bacillus subtilis (strain 168) GN=malP PE=1 SV=1	95%	326423.RBAM_008380	GlvC	100%	COG1263;COG1264	_	_	GO:0008643|carbohydrate transport;GO:0009401|phosphoenolpyruvate-dependent sugar phosphotransferase system	GO:0005886|plasma membrane;GO:0016021|integral component of membrane	GO:0005355|glucose transmembrane transporter activity;GO:0008982|protein-N(PI)-phosphohistidine-sugar phosphotransferase activity;GO:0016301|kinase activity	ko:K02750	PTS-Glv-EIIC, glvC, malP, aglA	path:ko00500;path:ko02060	_	_	_
tig00000001_pilon_161	522	WP_003153375.1	MULTISPECIES: DUF309 domain-containing protein [Bacillus]	100%	sp|P17617|YPUF_BACSU	Uncharacterized protein YpuF OS=Bacillus subtilis (strain 168) GN=ypuF PE=4 SV=1	82%	326423.RBAM_021370	YpuF	100%	COG1547	_	_	_	_	_	ko:K09763	K09763		_	_	_
tig00000001_pilon_1610	762	WP_007408530.1	MULTISPECIES: MurR/RpiR family transcriptional regulator [Bacillus]	100%	sp|P54717|GLVR_BACSU	HTH-type transcriptional regulator GlvR OS=Bacillus subtilis (strain 168) GN=glvR PE=2 SV=1	94%	326423.RBAM_008370	GlvR	100%	COG1737	_	_	GO:0006351|transcription, DNA-templated;GO:0006355|regulation of transcription, DNA-templated;GO:1901135|carbohydrate derivative metabolic process	GO:0005829|cytosol	GO:0003677|DNA binding;GO:0003700|DNA binding transcription factor activity;GO:0097367|carbohydrate derivative binding	ko:K03481	glvR		_	_	_
tig00000001_pilon_1611	1350	WP_007610111.1	MULTISPECIES: 6-phospho-alpha-glucosidase [Bacillus]	100%	sp|P54716|GLVA_BACSU	Maltose-6'-phosphate glucosidase OS=Bacillus subtilis (strain 168) GN=glvA PE=1 SV=1	96%	326423.RBAM_008360	GlvA	100%	COG1486	_	_	GO:0000025|maltose catabolic process;GO:0005975|carbohydrate metabolic process;GO:0005985|sucrose metabolic process		GO:0004553|hydrolase activity, hydrolyzing O-glycosyl compounds;GO:0008706|6-phospho-beta-glucosidase activity;GO:0016616|oxidoreductase activity, acting on the CH-OH group of donors, NAD or NADP as acceptor;GO:0046872|metal ion binding;GO:0050081|maltose-6'-phosphate glucosidase activity;GO:0052692|raffinose alpha-galactosidase activity;GO:0103047|methyl beta-D-glucoside 6-phosphate glucohydrola…	ko:K01232	glvA	path:ko00500	_	_	_
tig00000001_pilon_1612	183	WP_003155535.1	MULTISPECIES: small, acid-soluble spore protein H [Bacillus]	100%	sp|A7Z2J3|SSPH_BACVZ	Small, acid-soluble spore protein H OS=Bacillus velezensis (strain DSM 23117 / BGSC 10A6 / FZB42) GN=sspH PE=3 SV=1	100%	326423.RBAM_008350	SspH	100%	_	_	NOG43192	GO:0030435|sporulation resulting in formation of a cellular spore;GO:0030436|asexual sporulation	GO:0042601|endospore-forming forespore	_	ko:K06425	sspH		_	_	_
tig00000001_pilon_1613	1809	WP_053573597.1	MULTISPECIES: sigma-54-dependent Fis family transcriptional regulator [Bacillus amyloliquefaciens group]	99%	sp|O31551|ACOR_BACSU	Acetoin dehydrogenase operon transcriptional activator AcoR OS=Bacillus subtilis (strain 168) GN=acoR PE=2 SV=1	77%	326423.RBAM_008340	hypothetical protein	99%	COG3284	_	_	GO:0000160|phosphorelay signal transduction system;GO:0006351|transcription, DNA-templated;GO:0006352|DNA-templated transcription, initiation;GO:0006355|regulation of transcription, DNA-templated;GO:0006808|regulation of nitrogen utilization;GO:0009314|response to radiation;GO:0009399|nitrogen fixation;GO:0010967|regulation of polyamine biosynthetic process;GO:0019629|propionate catabolic process…	GO:0005622|intracellular;GO:0005737|cytoplasm;GO:0005886|plasma membrane;GO:0016021|integral component of membrane	GO:0000156|phosphorelay response regulator activity;GO:0001150|bacterial-type RNA polymerase enhancer sequence-specific DNA binding;GO:0001151|transcription factor activity, bacterial-type RNA polymerase transcription enhancer sequence-specific binding;GO:0003677|DNA binding;GO:0003700|DNA binding transcription factor activity;GO:0005524|ATP binding;GO:0008073|ornithine decarboxylase inhibitor ac…	ko:K21405	acoR		_	_	_
tig00000001_pilon_1614	1380	WP_053285218.1	dihydrolipoyl dehydrogenase [Bacillus velezensis]	100%	sp|O34324|DLDH3_BACSU	Dihydrolipoyl dehydrogenase OS=Bacillus subtilis (strain 168) GN=acoL PE=3 SV=1	87%	326423.RBAM_008330	dihydrolipoamide dehydrogenase	100%	COG1249	_	_	GO:0006086|acetyl-CoA biosynthetic process from pyruvate;GO:0006090|pyruvate metabolic process;GO:0006096|glycolytic process;GO:0006103|2-oxoglutarate metabolic process;GO:0006546|glycine catabolic process;GO:0006550|isoleucine catabolic process;GO:0006552|leucine catabolic process;GO:0006564|L-serine biosynthetic process;GO:0006574|valine catabolic process;GO:0009405|pathogenesis;GO:0019464|glyc…	GO:0005623|cell;GO:0005737|cytoplasm;GO:0005739|mitochondrion;GO:0005747|mitochondrial respiratory chain complex I;GO:0005759|mitochondrial matrix;GO:0005960|glycine cleavage complex;GO:0005967|mitochondrial pyruvate dehydrogenase complex;GO:0009353|mitochondrial oxoglutarate dehydrogenase complex;GO:0016020|membrane;GO:0042645|mitochondrial nucleoid;GO:0048046|apoplast	GO:0004148|dihydrolipoyl dehydrogenase activity;GO:0004375|glycine dehydrogenase (decarboxylating) activity;GO:0004591|oxoglutarate dehydrogenase (succinyl-transferring) activity;GO:0004738|pyruvate dehydrogenase activity;GO:0004739|pyruvate dehydrogenase (acetyl-transferring) activity;GO:0005507|copper ion binding;GO:0005524|ATP binding;GO:0008270|zinc ion binding;GO:0009055|electron transfer ac…	ko:K00382	DLD, lpd, pdhD	path:ko00010;path:ko00020;path:ko00260;path:ko00280;path:ko00620;path:ko00630;path:ko00640;path:ko01100;path:ko01110;path:ko01120;path:ko01130;path:ko01200	_	_	_
tig00000001_pilon_1615	1194	WP_032870697.1	2-oxo acid dehydrogenase subunit E2 [Bacillus sp. UNC69MF]	100%	sp|O31550|ACOC_BACSU	Dihydrolipoyllysine-residue acetyltransferase component of acetoin cleaving system OS=Bacillus subtilis (strain 168) GN=acoC PE=3 SV=1	76%	326423.RBAM_008320	branched-chain alpha-keto acid dehydrogenase subunit E2	99%	COG0508	_	_	GO:0006086|acetyl-CoA biosynthetic process from pyruvate;GO:0006090|pyruvate metabolic process;GO:0006096|glycolytic process;GO:0006099|tricarboxylic acid cycle;GO:0010510|regulation of acetyl-CoA biosynthetic process from pyruvate;GO:0033512|L-lysine catabolic process to acetyl-CoA via saccharopine;GO:0034641|cellular nitrogen compound metabolic process;GO:0045150|acetoin catabolic process;GO:00…	GO:0005737|cytoplasm;GO:0005739|mitochondrion;GO:0005759|mitochondrial matrix;GO:0009507|chloroplast;GO:0009941|chloroplast envelope;GO:0016020|membrane;GO:0045252|oxoglutarate dehydrogenase complex;GO:0045254|pyruvate dehydrogenase complex	GO:0004149|dihydrolipoyllysine-residue succinyltransferase activity;GO:0004742|dihydrolipoyllysine-residue acetyltransferase activity;GO:0005507|copper ion binding;GO:0008270|zinc ion binding;GO:0016746|transferase activity, transferring acyl groups;GO:0031405|lipoic acid binding;GO:0034604|pyruvate dehydrogenase (NAD+) activity;GO:0043754|dihydrolipoyllysine-residue (2-methylpropanoyl)transferas…	ko:K00627	DLAT, aceF, pdhC	path:ko00010;path:ko00020;path:ko00620;path:ko01100;path:ko01110;path:ko01120;path:ko01130;path:ko01200	_	_	_
tig00000001_pilon_1616	1029	WP_007408525.1	MULTISPECIES: alpha-ketoacid dehydrogenase subunit beta [Bacillus]	100%	sp|O34591|ACOB_BACSU	Acetoin:2,6-dichlorophenolindophenol oxidoreductase subunit beta OS=Bacillus subtilis (strain 168) GN=acoB PE=3 SV=3	100%	326423.RBAM_008310	hypothetical protein	100%	COG0022	_	_	GO:0006086|acetyl-CoA biosynthetic process from pyruvate;GO:0006096|glycolytic process;GO:0045150|acetoin catabolic process	GO:0005759|mitochondrial matrix;GO:0009507|chloroplast	GO:0003863|3-methyl-2-oxobutanoate dehydrogenase (2-methylpropanoyl-transferring) activity;GO:0004739|pyruvate dehydrogenase (acetyl-transferring) activity;GO:0016491|oxidoreductase activity	ko:K21417	acoB		_	_	_
tig00000001_pilon_1617	1002	WP_007408524.1	MULTISPECIES: acetoin:2,6-dichlorophenolindophenol oxidoreductase subunit alpha [Bacillus]	100%	sp|O31404|ACOA_BACSU	Acetoin:2,6-dichlorophenolindophenol oxidoreductase subunit alpha OS=Bacillus subtilis (strain 168) GN=acoA PE=2 SV=2	98%	326423.RBAM_008300	hypothetical protein	100%	COG1071	_	_	GO:0006006|glucose metabolic process;GO:0006086|acetyl-CoA biosynthetic process from pyruvate;GO:0006090|pyruvate metabolic process;GO:0006096|glycolytic process;GO:0006099|tricarboxylic acid cycle;GO:0009651|response to salt stress;GO:0010510|regulation of acetyl-CoA biosynthetic process from pyruvate;GO:0034641|cellular nitrogen compound metabolic process;GO:0045150|acetoin catabolic process	GO:0005634|nucleus;GO:0005730|nucleolus;GO:0005739|mitochondrion;GO:0005759|mitochondrial matrix;GO:0005829|cytosol;GO:0005967|mitochondrial pyruvate dehydrogenase complex;GO:0009507|chloroplast;GO:0009570|chloroplast stroma;GO:0009941|chloroplast envelope;GO:0043231|intracellular membrane-bounded organelle;GO:0045254|pyruvate dehydrogenase complex;GO:0045335|phagocytic vesicle	GO:0004738|pyruvate dehydrogenase activity;GO:0004739|pyruvate dehydrogenase (acetyl-transferring) activity;GO:0008270|zinc ion binding;GO:0016624|oxidoreductase activity, acting on the aldehyde or oxo group of donors, disulfide as acceptor;GO:0034604|pyruvate dehydrogenase (NAD+) activity;GO:0050897|cobalt ion binding	ko:K21416	acoA		_	_	_
tig00000001_pilon_1618	480	WP_020955511.1	MULTISPECIES: hypothetical protein [Bacillus]	100%	sp|O31547|YFJM_BACSU	Uncharacterized protein YfjM OS=Bacillus subtilis (strain 168) GN=yfjM PE=4 SV=1	95%	326423.RBAM_008290	YfjM	99%	_	_	NOG07993;NOG239312	_	_	_	_	_	_	_	_	_
tig00000001_pilon_1619	984	WP_007408522.1	MULTISPECIES: tRNA-dihydrouridine synthase [Bacillus]	100%	sp|O31546|DUS2_BACSU	Probable tRNA-dihydrouridine synthase 2 OS=Bacillus subtilis (strain 168) GN=dus2 PE=3 SV=1	99%	326423.RBAM_008280	YfjN	100%	COG0042	_	_			GO:0000049|tRNA binding;GO:0017150|tRNA dihydrouridine synthase activity;GO:0050660|flavin adenine dinucleotide binding	_	_	_	_	_	_
tig00000001_pilon_1620	300	WP_029974023.1	MULTISPECIES: membrane protein [Bacillus subtilis group]	100%	sp|C0H3X6|YFZA_BACSU	Uncharacterized membrane protein YfzA OS=Bacillus subtilis (strain 168) GN=yfzA PE=4 SV=1	89%	326423.RBAM_008270	hypothetical protein	99%	_	_	NOG284087		GO:0005886|plasma membrane;GO:0016021|integral component of membrane	_	_	_	_	_	_	_
tig00000001_pilon_1621	1401	WP_021493862.1	MULTISPECIES: 23S rRNA (uracil(1939)-C(5))-methyltransferase RlmD [Bacillus]	100%	sp|O31545|YFJO_BACSU	Uncharacterized RNA methyltransferase YfjO OS=Bacillus subtilis (strain 168) GN=yfjO PE=3 SV=1	95%	326423.RBAM_008250	YfjO	100%	COG2265	_	_	GO:0006396|RNA processing		GO:0003723|RNA binding;GO:0008173|RNA methyltransferase activity;GO:0046872|metal ion binding;GO:0051539|4 iron, 4 sulfur cluster binding	ko:K03215	rumA		_	_	_
tig00000001_pilon_1622	864	WP_045206994.1	DNA-3-methyladenine glycosylase 2 family protein [Bacillus velezensis]	100%	sp|O31544|YFJP_BACSU	Putative DNA-3-methyladenine glycosylase YfjP OS=Bacillus subtilis (strain 168) GN=yfjP PE=3 SV=1	89%	326423.RBAM_008240	YfjP	97%	COG0122	_	_	GO:0006284|base-excision repair;GO:0006285|base-excision repair, AP site formation;GO:0006289|nucleotide-excision repair;GO:0006307|DNA dealkylation involved in DNA repair;GO:0006351|transcription, DNA-templated;GO:0051409|response to nitrosative stress	GO:0005618|cell wall;GO:0005634|nucleus;GO:0005737|cytoplasm;GO:0005886|plasma membrane;GO:0032993|protein-DNA complex	GO:0003684|damaged DNA binding;GO:0003700|DNA binding transcription factor activity;GO:0003905|alkylbase DNA N-glycosylase activity;GO:0008168|methyltransferase activity;GO:0008270|zinc ion binding;GO:0008534|oxidized purine nucleobase lesion DNA N-glycosylase activity;GO:0008725|DNA-3-methyladenine glycosylase activity;GO:0032131|alkylated DNA binding;GO:0043565|sequence-specific DNA binding;GO:…	ko:K01247	alkA	path:ko03410	_	_	_
tig00000001_pilon_1623	960	WP_007408518.1	MULTISPECIES: magnesium and cobalt transport protein CorA [Bacillus]	100%	sp|O31543|YFJQ_BACSU	Putative metal ion transporter YfjQ OS=Bacillus subtilis (strain 168) GN=yfjQ PE=3 SV=1	92%	326423.RBAM_008230	YfjQ	100%	COG0598	_	_	GO:0006824|cobalt ion transport;GO:0015693|magnesium ion transport;GO:0035444|nickel cation transmembrane transport;GO:0051260|protein homooligomerization;GO:1903830|magnesium ion transmembrane transport	GO:0005886|plasma membrane;GO:0005887|integral component of plasma membrane;GO:0016021|integral component of membrane	GO:0000287|magnesium ion binding;GO:0015087|cobalt ion transmembrane transporter activity;GO:0015095|magnesium ion transmembrane transporter activity;GO:0015099|nickel cation transmembrane transporter activity;GO:0042802|identical protein binding;GO:0050897|cobalt ion binding	ko:K03284	corA		_	_	_
tig00000001_pilon_1624	648	WP_095061131.1	hypothetical protein [Bacillus velezensis]	99%	_	_	_	_	_	_	_	_	_	_	_	_	_	_	_	_	_	_
tig00000001_pilon_1625	861	WP_044052973.1	MULTISPECIES: NAD(P)-dependent oxidoreductase [Bacillus subtilis group]	100%	sp|O34969|YFJR_BACSU	Uncharacterized oxidoreductase YfjR OS=Bacillus subtilis (strain 168) GN=yfjR PE=3 SV=2	91%	326423.RBAM_008210	YfjR	99%	COG2084	_	_	GO:0006520|cellular amino acid metabolic process;GO:0006574|valine catabolic process;GO:0009083|branched-chain amino acid catabolic process;GO:0042838|D-glucarate catabolic process;GO:0046392|galactarate catabolic process;GO:0046487|glyoxylate metabolic process	GO:0005739|mitochondrion;GO:0005759|mitochondrial matrix	GO:0004616|phosphogluconate dehydrogenase (decarboxylating) activity;GO:0008442|3-hydroxyisobutyrate dehydrogenase activity;GO:0008679|2-hydroxy-3-oxopropionate reductase activity;GO:0051287|NAD binding	_	_	_	_	_	_
tig00000001_pilon_1626	792	WP_003155556.1	MULTISPECIES: delta-lactam-biosynthetic de-N-acetylase [Bacillus]	100%	sp|O34928|PDAA_BACSU	Peptidoglycan-N-acetylmuramic acid deacetylase PdaA OS=Bacillus subtilis (strain 168) GN=pdaA PE=1 SV=1	94%	326423.RBAM_008200	PdaA	100%	COG0726	_	_	GO:0005975|carbohydrate metabolic process;GO:0009405|pathogenesis;GO:0009877|nodulation;GO:0030435|sporulation resulting in formation of a cellular spore;GO:0071555|cell wall organization	GO:0005737|cytoplasm;GO:0005886|plasma membrane;GO:0016020|membrane;GO:0016021|integral component of membrane	GO:0016810|hydrolase activity, acting on carbon-nitrogen (but not peptide) bonds;GO:0046872|metal ion binding	ko:K01567	pdaA		_	_	_
tig00000001_pilon_1627	186	AEB62366.1	hypothetical protein LL3_00821 [Bacillus amyloliquefaciens LL3]	100%	sp|O35041|YFJT_BACSU	Uncharacterized protein YfjT OS=Bacillus subtilis (strain 168) GN=yfjT PE=4 SV=1	98%	326423.RBAM_008190	YfjT	100%	_	_	NOG265900;NOG43190	_	_	_	_	_	_	_	_	_
tig00000001_pilon_1628	1122	WP_032872324.1	MULTISPECIES: radical SAM/CxCxxxxC motif protein YfkAB [Bacillus subtilis group]	100%	sp|O34400|YFKA_BACSU	Putative protein YfkA OS=Bacillus subtilis (strain 168) GN=yfkA PE=3 SV=2	97%	326423.RBAM_008180	YfkA	100%	COG0535	_	_			GO:0003824|catalytic activity;GO:0046872|metal ion binding;GO:0051539|4 iron, 4 sulfur cluster binding	_	_	_	_	_	_
tig00000001_pilon_1629	834	WP_007408513.1	MULTISPECIES: mechanosensitive ion channel family protein [Bacillus]	99%	sp|O35043|YFKC_BACSU	Uncharacterized MscS family protein YfkC OS=Bacillus subtilis (strain 168) GN=yfkC PE=2 SV=1	94%	326423.RBAM_008170	YfkC	99%	COG0668	_	_	GO:0006811|ion transport;GO:0055085|transmembrane transport;GO:0071470|cellular response to osmotic stress	GO:0005886|plasma membrane;GO:0016021|integral component of membrane	GO:0008381|mechanosensitive ion channel activity;GO:0042802|identical protein binding	_	_	_	_	_	_
tig00000001_pilon_163	756	WP_007409427.1	MULTISPECIES: segregation/condensation protein A [Bacillus]	100%	sp|A7Z671|SCPA_BACVZ	Segregation and condensation protein A OS=Bacillus velezensis (strain DSM 23117 / BGSC 10A6 / FZB42) GN=scpA PE=3 SV=1	100%	326423.RBAM_021360	segregation and condensation protein A; Participates in chromosomal partition during cell di [...]	100%	COG1354	_	_	GO:0007049|cell cycle;GO:0007059|chromosome segregation;GO:0051301|cell division	GO:0005737|cytoplasm	GO:0042802|identical protein binding	ko:K05896	scpA		_	_	_
tig00000001_pilon_1630	792	WP_015239399.1	MULTISPECIES: hypothetical protein [Bacillus]	100%	sp|O34579|YFKD_BACSU	Uncharacterized protein YfkD OS=Bacillus subtilis (strain 168) GN=yfkD PE=2 SV=1	94%	326423.RBAM_008160	YfkD	100%	_	_	NOG11176	_	_	_	_	_	_	_	_	_
tig00000001_pilon_1631	1056	WP_007408511.1	MULTISPECIES: calcium/proton exchanger [Bacillus]	100%	sp|O34840|CHAA_BACSU	Ca(2+)/H(+) antiporter ChaA OS=Bacillus subtilis (strain 168) GN=chaA PE=1 SV=1	95%	326423.RBAM_008150	YfkE	100%	COG0387	_	_	GO:0006793|phosphorus metabolic process;GO:0006816|calcium ion transport;GO:0006874|cellular calcium ion homeostasis;GO:0006882|cellular zinc ion homeostasis;GO:0009624|response to nematode;GO:0009631|cold acclimation;GO:0009651|response to salt stress;GO:0009733|response to auxin;GO:0030026|cellular manganese ion homeostasis;GO:0048364|root development;GO:0051592|response to calcium ion;GO:00550…	GO:0000324|fungal-type vacuole;GO:0000329|fungal-type vacuole membrane;GO:0005773|vacuole;GO:0005774|vacuolar membrane;GO:0005783|endoplasmic reticulum;GO:0005789|endoplasmic reticulum membrane;GO:0005887|integral component of plasma membrane;GO:0009705|plant-type vacuole membrane;GO:0016020|membrane;GO:0016021|integral component of membrane	GO:0015085|calcium ion transmembrane transporter activity;GO:0015368|calcium:cation antiporter activity;GO:0015369|calcium:proton antiporter activity;GO:0015386|potassium:proton antiporter activity;GO:0046872|metal ion binding	ko:K07300	chaA, CAX		_	_	_
tig00000001_pilon_1632	1179	WP_029326001.1	MULTISPECIES: MFS transporter [Bacillus]	100%	sp|O34929|YFKF_BACSU	Uncharacterized MFS-type transporter YfkF OS=Bacillus subtilis (strain 168) GN=yfkF PE=3 SV=1	90%	326423.RBAM_008140	YfkF	99%	COG0477	_	_	GO:0055085|transmembrane transport	GO:0005886|plasma membrane;GO:0016021|integral component of membrane	_	_	_	_	_	_	_
tig00000001_pilon_1633	108	AEB22906.1	hypothetical protein BAMTA208_03615 [Bacillus amyloliquefaciens TA208]	100%	_	_	_	_	_	_	_	_	_	_	_	_	_	_	_	_	_	_
tig00000001_pilon_1634	840	WP_032872320.1	MULTISPECIES: ribonuclease [Bacillus]	100%	sp|O34437|YFKH_BACSU	Putative ribonuclease-like protein YfkH OS=Bacillus subtilis (strain 168) GN=yfkH PE=4 SV=1	93%	326423.RBAM_008130	YfkH; 3' to 5' exoribonuclease necessary for 3' maturation of tRNA molecules (By similarity)	100%	COG1295	_	_		GO:0005886|plasma membrane;GO:0016021|integral component of membrane	GO:0004527|exonuclease activity	ko:K07058	K07058		_	_	_
tig00000001_pilon_1635	327	WP_038457295.1	MULTISPECIES: hypothetical protein [Bacillus]	100%	sp|O34418|YFKI_BACSU	Uncharacterized protein YfkI OS=Bacillus subtilis (strain 168) GN=yfkI PE=3 SV=1	71%	326423.RBAM_008120	YfkI	98%	_	_	NOG85471	_	_	_	_	_	_	_	_	_
tig00000001_pilon_1636	474	WP_012117078.1	MULTISPECIES: low molecular weight phosphotyrosine protein phosphatase [Bacillus]	100%	sp|O35016|YFKJ_BACSU	Low molecular weight protein-tyrosine-phosphatase YfkJ OS=Bacillus subtilis (strain 168) GN=yfkJ PE=1 SV=1	80%	326423.RBAM_008110	YfkJ	100%	COG0394	_	_	GO:0007268|chemical synaptic transmission	GO:0005634|nucleus;GO:0005737|cytoplasm;GO:0005829|cytosol;GO:0009898|cytoplasmic side of plasma membrane;GO:0042383|sarcolemma;GO:0043005|neuron projection;GO:0070062|extracellular exosome	GO:0003993|acid phosphatase activity;GO:0004725|protein tyrosine phosphatase activity;GO:0004726|non-membrane spanning protein tyrosine phosphatase activity;GO:0016791|phosphatase activity;GO:0017124|SH3 domain binding	ko:K01104	E3.1.3.48		_	_	_
tig00000001_pilon_1637	216	CCF04315.1	UPF0435 protein [Bacillus velezensis CAU B946]	100%	sp|A7Z2G8|Y810_BACVZ	UPF0435 protein RBAM_008100 OS=Bacillus velezensis (strain DSM 23117 / BGSC 10A6 / FZB42) GN=RBAM_008100 PE=3 SV=1	99%	326423.RBAM_008100	YfkK	99%	COG4840	_	_	_	_	_	_	_	_	_	_	_
tig00000001_pilon_1638	1194	WP_007408506.1	MULTISPECIES: MFS transporter [Bacillus]	100%	sp|O34597|YFKL_BACSU	Uncharacterized MFS-type transporter YfkL OS=Bacillus subtilis (strain 168) GN=yfkL PE=3 SV=1	67%	326423.RBAM_008090	YfkL	100%	COG0477	_	_	GO:0055085|transmembrane transport	GO:0005886|plasma membrane;GO:0016021|integral component of membrane	GO:0005215|transporter activity;GO:0015292|uniporter activity	_	_	_	_	_	_
tig00000001_pilon_1639	762	WP_007408505.1	MULTISPECIES: type I 3-dehydroquinate dehydratase [Bacillus]	100%	sp|A7Z2G6|AROD_BACVZ	3-dehydroquinate dehydratase OS=Bacillus velezensis (strain DSM 23117 / BGSC 10A6 / FZB42) GN=aroD PE=3 SV=1	98%	326423.RBAM_008080	3-dehydroquinate dehydratase	98%	COG0710	_	_	GO:0009073|aromatic amino acid family biosynthetic process;GO:0009423|chorismate biosynthetic process;GO:0046279|3,4-dihydroxybenzoate biosynthetic process	GO:0005829|cytosol	GO:0003855|3-dehydroquinate dehydratase activity;GO:0042802|identical protein binding	ko:K03785	aroD	path:ko00400;path:ko01100;path:ko01110;path:ko01130;path:ko01230	_	_	_
tig00000001_pilon_164	594	WP_007409428.1	MULTISPECIES: segregation/condensation protein B [Bacillus]	100%	sp|A7Z670|SCPB_BACVZ	Segregation and condensation protein B OS=Bacillus velezensis (strain DSM 23117 / BGSC 10A6 / FZB42) GN=scpB PE=3 SV=1	100%	326423.RBAM_021350	ScpB; Participates in chromosomal partition during cell division. May act via the formation [...]	100%	COG1386	_	_	GO:0051301|cell division;GO:0051304|chromosome separation	GO:0005737|cytoplasm	_	ko:K06024	scpB		_	_	_
tig00000001_pilon_1640	885	ABS73191.1	putative Shikimate dehydrogenase [Bacillus velezensis FZB42]	100%	sp|Q92EG7|AROE_LISIN	Shikimate dehydrogenase (NADP(+)) OS=Listeria innocua serovar 6a (strain ATCC BAA-680 / CLIP 11262) GN=aroE PE=3 SV=1	77%	326423.RBAM_008070	putative shikimate dehydrogenase	100%	COG0169	_	_	GO:0009073|aromatic amino acid family biosynthetic process;GO:0009423|chorismate biosynthetic process;GO:0019632|shikimate metabolic process	GO:0005829|cytosol	GO:0000166|nucleotide binding;GO:0004764|shikimate 3-dehydrogenase (NADP+) activity;GO:0030266|quinate 3-dehydrogenase (NAD+) activity;GO:0050661|NADP binding;GO:0051287|NAD binding;GO:0052733|quinate 3-dehydrogenase (NADP+) activity;GO:0052734|shikimate 3-dehydrogenase (NAD+) activity	ko:K00014	aroE	path:ko00400;path:ko01100;path:ko01110;path:ko01130;path:ko01230	_	_	_
tig00000001_pilon_1641	1032	WP_100001301.1	LacI family transcriptional regulator [Bacillus velezensis]	100%	sp|Q6LQB9|PURR_PHOPR	HTH-type transcriptional repressor PurR OS=Photobacterium profundum (strain SS9) GN=purR PE=3 SV=2	59%	326423.RBAM_008050	putative transcriptional regulator	100%	COG1609	_	_	GO:0006164|purine nucleotide biosynthetic process;GO:0006351|transcription, DNA-templated;GO:0006355|regulation of transcription, DNA-templated;GO:0045892|negative regulation of transcription, DNA-templated;GO:0045893|positive regulation of transcription, DNA-templated	GO:0032993|protein-DNA complex	GO:0000976|transcription regulatory region sequence-specific DNA binding;GO:0001216|bacterial-type RNA polymerase transcriptional activator activity, sequence-specific DNA binding;GO:0001217|bacterial-type RNA polymerase transcriptional repressor activity, sequence-specific DNA binding;GO:0003677|DNA binding;GO:0003700|DNA binding transcription factor activity	ko:K02529	lacI, galR		_	_	_
tig00000001_pilon_1642	516	WP_003155578.1	MULTISPECIES: type 1 glutamine amidotransferase [Bacillus]	100%	sp|P80876|GS18_BACSU	General stress protein 18 OS=Bacillus subtilis (strain 168) GN=yfkM PE=1 SV=3	94%	326423.RBAM_008040	YfkM	100%	COG0693	_	_	GO:0006281|DNA repair;GO:0006517|protein deglycosylation;GO:0006979|response to oxidative stress;GO:0009268|response to pH;GO:0009408|response to heat;GO:0009411|response to UV;GO:0030091|protein repair;GO:0071281|cellular response to iron ion	GO:0005737|cytoplasm;GO:0005829|cytosol	GO:0008233|peptidase activity;GO:0016787|hydrolase activity;GO:0019172|glyoxalase III activity;GO:0036524|protein deglycase activity;GO:0042802|identical protein binding	ko:K05520	pfpI		_	_	_
tig00000001_pilon_1643	4293	WP_100001299.1	bifunctional 2',3'-cyclic-nucleotide 2'-phosphodiesterase/3'-nucleotidase [Bacillus velezensis]	100%	sp|O34313|NTPES_BACSU	Trifunctional nucleotide phosphoesterase protein YfkN OS=Bacillus subtilis (strain 168) GN=yfkN PE=1 SV=1	84%	326423.RBAM_008030	bifunctional 2',3'-cyclic nucleotide 2'-phosphodiesterase/3'-nucleotidase precursor protein	99%	COG0737	_	_	GO:0006164|purine nucleotide biosynthetic process;GO:0006195|purine nucleotide catabolic process;GO:0006196|AMP catabolic process;GO:0006259|DNA metabolic process;GO:0006974|cellular response to DNA damage stimulus;GO:0007159|leukocyte cell-cell adhesion;GO:0007420|brain development;GO:0009166|nucleotide catabolic process;GO:0009225|nucleotide-sugar metabolic process;GO:0010044|response to alumin…	GO:0005576|extracellular region;GO:0005618|cell wall;GO:0005829|cytosol;GO:0005886|plasma membrane;GO:0009279|cell outer membrane;GO:0009986|cell surface;GO:0016020|membrane;GO:0016021|integral component of membrane;GO:0030288|outer membrane-bounded periplasmic space;GO:0031225|anchored component of membrane;GO:0042597|periplasmic space;GO:0070062|extracellular exosome;GO:0097060|synaptic membrane	GO:0000166|nucleotide binding;GO:0005524|ATP binding;GO:0008198|ferrous iron binding;GO:0008253|5'-nucleotidase activity;GO:0008254|3'-nucleotidase activity;GO:0008663|2',3'-cyclic-nucleotide 2'-phosphodiesterase activity;GO:0008768|UDP-sugar diphosphatase activity;GO:0016787|hydrolase activity;GO:0016788|hydrolase activity, acting on ester bonds;GO:0046872|metal ion binding;GO:0102485|dATP phosp…	ko:K08693	yfkN	path:ko00230;path:ko00240;path:ko00760;path:ko01100;path:ko01110	_	_	_
tig00000001_pilon_1644	1140	WP_007408501.1	MULTISPECIES: YibE/F family protein [Bacillus]	100%	_	_	_	326423.RBAM_008020	hypothetical protein	99%	COG5438	_	_	_	_	_	_	_	_	_	_	_
tig00000001_pilon_1645	762	WP_007408500.1	MULTISPECIES: YibE/F family protein [Bacillus]	100%	_	_	_	326423.RBAM_008010	hypothetical protein	100%	COG5438	_	_	_	_	_	_	_	_	_	_	_
tig00000001_pilon_1646	666	WP_020955501.1	MULTISPECIES: NAD(P)H-dependent oxidoreductase [Bacillus]	100%	sp|O34475|YFKO_BACSU	Putative NAD(P)H nitroreductase YfkO OS=Bacillus subtilis (strain 168) GN=yfkO PE=1 SV=1	94%	326423.RBAM_008000	YfkO	100%	COG0778	_	_	GO:0008218|bioluminescence;GO:0009636|response to toxic substance;GO:0019439|aromatic compound catabolic process;GO:0046677|response to antibiotic	GO:0005737|cytoplasm	GO:0016491|oxidoreductase activity	_	_	_	_	_	_
tig00000001_pilon_1647	711	WP_007408499.1	MULTISPECIES: trehalose operon repressor [Bacillus]	100%	sp|P39796|TRER_BACSU	HTH-type transcriptional regulator TreR OS=Bacillus subtilis (strain 168) GN=treR PE=1 SV=2	87%	326423.RBAM_007990	TreR	100%	COG2188	_	_	GO:0006351|transcription, DNA-templated		GO:0003677|DNA binding;GO:0003700|DNA binding transcription factor activity	ko:K03486	treR2, treR		_	_	_
tig00000001_pilon_1648	1686	WP_007408498.1	MULTISPECIES: alpha,alpha-phosphotrehalase [Bacillus]	100%	sp|P39795|TREC_BACSU	Trehalose-6-phosphate hydrolase OS=Bacillus subtilis (strain 168) GN=treA PE=1 SV=2	88%	326423.RBAM_007980	TreA	100%	COG0366	_	_	GO:0000023|maltose metabolic process;GO:0000025|maltose catabolic process;GO:0005975|carbohydrate metabolic process;GO:0005987|sucrose catabolic process;GO:0005993|trehalose catabolic process;GO:0006974|cellular response to DNA damage stimulus;GO:0044247|cellular polysaccharide catabolic process;GO:0046352|disaccharide catabolic process	GO:0005634|nucleus;GO:0005737|cytoplasm;GO:0005739|mitochondrion;GO:0005829|cytosol	GO:0004558|alpha-1,4-glucosidase activity;GO:0004574|oligo-1,6-glucosidase activity;GO:0004575|sucrose alpha-glucosidase activity;GO:0008788|alpha,alpha-phosphotrehalase activity;GO:0032450|maltose alpha-glucosidase activity;GO:0033934|glucan 1,4-alpha-maltotriohydrolase activity;GO:0043896|glucan 1,6-alpha-glucosidase activity;GO:0044653|dextrin alpha-glucosidase activity;GO:0044654|starch alpha…	ko:K01226	treC	path:ko00500	_	_	_
tig00000001_pilon_1649	1416	WP_020955500.1	MULTISPECIES: phosphotransferase system (PTS) trehalose-specific enzyme IIBC component [Bacillus]	100%	sp|P39794|PTTBC_BACSU	PTS system trehalose-specific EIIBC component OS=Bacillus subtilis (strain 168) GN=treP PE=2 SV=3	90%	326423.RBAM_007970	TreP	100%	COG1263;COG1264	_	_	GO:0009401|phosphoenolpyruvate-dependent sugar phosphotransferase system;GO:0015771|trehalose transport;GO:0034219|carbohydrate transmembrane transport	GO:0005886|plasma membrane;GO:0016021|integral component of membrane	GO:0008982|protein-N(PI)-phosphohistidine-sugar phosphotransferase activity;GO:0015574|trehalose transmembrane transporter activity;GO:0016301|kinase activity;GO:0090563|protein-phosphocysteine-sugar phosphotransferase activity;GO:0090588|protein-phosphocysteine-N-acetylmuramate phosphotransferase system transporter activity;GO:0090589|protein-phosphocysteine-trehalose phosphotransferase system t…	ko:K02819	PTS-Tre-EIIC, treB	path:ko00500;path:ko02060	_	_	_
tig00000001_pilon_165	531	EIF13727.1	hypothetical protein MY7_2059 [Bacillus sp. 5B6]	100%	sp|P35156|YPUI_BACSU	Uncharacterized protein YpuI OS=Bacillus subtilis (strain 168) GN=ypuI PE=4 SV=1	80%	326423.RBAM_021340	YpuI	99%	_	_	NOG39159	_	_	_	_	_	_	_	_	_
tig00000001_pilon_1650	261	WP_014417185.1	MULTISPECIES: spore germination protein [Bacillus]	100%	sp|P96700|YDGB_BACSU	Uncharacterized protein YdgB OS=Bacillus subtilis (strain 168) GN=ydgB PE=4 SV=1	84%	326423.RBAM_007960	YdgB	97%	_	_	NOG136851	_	_	_	_	_	_	_	_	_
tig00000001_pilon_1651	243	WP_003155595.1	MULTISPECIES: spore germination protein [Bacillus]	100%	sp|P96699|YDGA_BACSU	Uncharacterized protein YdgA OS=Bacillus subtilis (strain 168) GN=ydgA PE=4 SV=1	85%	326423.RBAM_007950	YdgA	100%	_	_	NOG131047	_	_	_	_	_	_	_	_	_
tig00000001_pilon_1652	432	WP_038457280.1	MULTISPECIES: Hsp20/alpha crystallin family protein [Bacillus]	100%	sp|P96698|COTP_BACSU	Spore coat protein P OS=Bacillus subtilis (strain 168) GN=cotP PE=2 SV=1	79%	326423.RBAM_007940	CotP	99%	COG0071	_	_	GO:0030435|sporulation resulting in formation of a cellular spore	_	_	ko:K13993	HSP20	path:ko04141	_	_	_
tig00000001_pilon_1653	378	WP_007610033.1	MULTISPECIES: DUF1992 domain-containing protein [Bacillus]	100%	sp|O34887|YFLB_BACSU	Uncharacterized protein YflB OS=Bacillus subtilis (strain 168) GN=yflB PE=4 SV=2	88%	326423.RBAM_007930	YflB	100%	_	_	NOG41331	_	_	_	_	_	_	_	_	_
tig00000001_pilon_1654	1938	WP_020955498.1	MULTISPECIES: LTA synthase family protein [Bacillus]	100%	sp|O34952|LTAS2_BACSU	Lipoteichoic acid synthase 2 OS=Bacillus subtilis (strain 168) GN=ltaS2 PE=1 SV=1	97%	326423.RBAM_007920	YflE	100%	COG1368	_	_	GO:0008152|metabolic process;GO:0070395|lipoteichoic acid biosynthetic process;GO:0071555|cell wall organization	GO:0005576|extracellular region;GO:0005886|plasma membrane;GO:0016021|integral component of membrane	GO:0008484|sulfuric ester hydrolase activity;GO:0016740|transferase activity;GO:0046872|metal ion binding	ko:K19005	ltaS	path:ko00561;path:ko01100	_	_	_
tig00000001_pilon_1655	444	WP_060674530.1	MULTISPECIES: hypothetical protein [Bacillus]	100%	sp|O06475|YFMQ_BACSU	Uncharacterized protein YfmQ OS=Bacillus subtilis (strain 168) GN=yfmQ PE=4 SV=1	88%	326423.RBAM_007910	YfmQ	100%	_	_	NOG46102		GO:0016021|integral component of membrane	_	_	_	_	_	_	_
tig00000001_pilon_1656	1383	WP_015239387.1	MULTISPECIES: protein-Np-phosphohistidine-sugar [Bacillus]	100%	sp|O34521|PTWCB_BACSU	PTS system N-acetylglucosamine-specific EIICB component OS=Bacillus subtilis (strain 168) GN=nagP PE=3 SV=1	91%	326423.RBAM_007900	NagP	100%	COG1263;COG1264	_	_	GO:0006974|cellular response to DNA damage stimulus;GO:0009401|phosphoenolpyruvate-dependent sugar phosphotransferase system;GO:0015764|N-acetylglucosamine transport	GO:0005829|cytosol;GO:0005886|plasma membrane;GO:0005887|integral component of plasma membrane;GO:0016021|integral component of membrane;GO:0019866|organelle inner membrane	GO:0005355|glucose transmembrane transporter activity;GO:0008982|protein-N(PI)-phosphohistidine-sugar phosphotransferase activity;GO:0015572|N-acetylglucosamine transmembrane transporter activity;GO:0016301|kinase activity;GO:0046872|metal ion binding;GO:0090564|protein-phosphocysteine-glucose phosphotransferase system transporter activity;GO:0090586|protein-phosphocysteine-N-acetylglucosamine ph…	ko:K02804	PTS-Nag-EIIC, nagE	path:ko00520;path:ko02060	_	_	_
tig00000001_pilon_1657	750	WP_007408490.1	MULTISPECIES: type I methionyl aminopeptidase [Bacillus]	100%	sp|O34484|MAP12_BACSU	Methionine aminopeptidase 2 OS=Bacillus subtilis (strain 168) GN=mapB PE=1 SV=1	97%	326423.RBAM_007890	methionine aminopeptidase; Removes the amino-terminal methionine from nascent proteins (By s [...]	100%	COG0024	_	_	GO:0070084|protein initiator methionine removal	GO:0005737|cytoplasm;GO:0005829|cytosol	GO:0004177|aminopeptidase activity;GO:0008198|ferrous iron binding;GO:0008235|metalloexopeptidase activity;GO:0046872|metal ion binding;GO:0070006|metalloaminopeptidase activity	ko:K01265	map		_	_	_
tig00000001_pilon_1658	312	WP_003155607.1	MULTISPECIES: DUF3243 domain-containing protein [Bacillus]	100%	sp|O34306|YFLH_BACSU	Uncharacterized protein YflH OS=Bacillus subtilis (strain 168) GN=yflH PE=1 SV=1	89%	326423.RBAM_007880	YflH	100%	_	_	NOG121246	_	_	_	_	_	_	_	_	_
tig00000001_pilon_1659	156	WP_007610027.1	hypothetical protein [Bacillus velezensis]	100%	sp|O34905|YFLI_BACSU	Uncharacterized protein YflI OS=Bacillus subtilis (strain 168) GN=yflI PE=4 SV=1	84%	326423.RBAM_007870	YflI	100%	_	_	NOG219298		GO:0005886|plasma membrane;GO:0016021|integral component of membrane	_	_	_	_	_	_	_
tig00000001_pilon_166	1152	WP_044802131.1	D-alanyl-D-alanine carboxypeptidase [Bacillus velezensis]	100%	sp|P35150|DACB_BACSU	D-alanyl-D-alanine carboxypeptidase DacB OS=Bacillus subtilis (strain 168) GN=dacB PE=1 SV=1	89%	326423.RBAM_021330	DacB	100%	COG1686	_	_	GO:0008360|regulation of cell shape;GO:0009252|peptidoglycan biosynthetic process;GO:0030435|sporulation resulting in formation of a cellular spore;GO:0042493|response to drug;GO:0071555|cell wall organization	GO:0005886|plasma membrane;GO:0005887|integral component of plasma membrane;GO:0016020|membrane;GO:0042597|periplasmic space	GO:0004175|endopeptidase activity;GO:0004180|carboxypeptidase activity;GO:0008658|penicillin binding;GO:0009002|serine-type D-Ala-D-Ala carboxypeptidase activity	ko:K07258	dacC, dacA, dacD	path:ko00550;path:ko01100	_	_	_
tig00000001_pilon_1660	135	WP_003155609.1	MULTISPECIES: DUF2639 domain-containing protein [Bacillus]	100%	sp|O34345|YFLJ_BACSU	Uncharacterized protein YflJ OS=Bacillus subtilis (strain 168) GN=yflJ PE=4 SV=1	95%	326423.RBAM_007860	YflJ	100%	_	_	NOG138334	_	_	_	_	_	_	_	_	_
tig00000001_pilon_1661	660	WP_015239385.1	MULTISPECIES: MOSC domain-containing protein [Bacillus]	100%	sp|O34542|YFLK_BACSU	Uncharacterized protein YflK OS=Bacillus subtilis (strain 168) GN=yflK PE=4 SV=1	82%	326423.RBAM_007850	YflK	100%	COG2258	_	_	GO:0009407|toxin catabolic process;GO:0009636|response to toxic substance	GO:0005829|cytosol	GO:0003824|catalytic activity;GO:0030151|molybdenum ion binding;GO:0030170|pyridoxal phosphate binding	_	_	_	_	_	_
tig00000001_pilon_1662	273	WP_025284412.1	MULTISPECIES: acylphosphatase [Bacillus]	100%	sp|A7Z2E2|ACYP_BACVZ	Acylphosphatase OS=Bacillus velezensis (strain DSM 23117 / BGSC 10A6 / FZB42) GN=acyP PE=3 SV=1	100%	326423.RBAM_007840	YflL	100%	COG1254	_	_			GO:0003998|acylphosphatase activity	ko:K01512	acyP	path:ko00620;path:ko00627;path:ko01120	_	_	_
tig00000001_pilon_1663	1092	WP_094031581.1	nitric oxide synthase [Bacillus velezensis]	100%	sp|O34453|NOSO_BACSU	Nitric oxide synthase oxygenase OS=Bacillus subtilis (strain 168) GN=nos PE=1 SV=2	90%	326423.RBAM_007830	YflM	99%	COG4362	_	_	GO:0001525|angiogenesis;GO:0001542|ovulation from ovarian follicle;GO:0001666|response to hypoxia;GO:0001701|in utero embryonic development;GO:0001912|positive regulation of leukocyte mediated cytotoxicity;GO:0001935|endothelial cell proliferation;GO:0001974|blood vessel remodeling;GO:0002027|regulation of heart rate;GO:0002028|regulation of sodium ion transport;GO:0002227|innate immune response …	GO:0001917|photoreceptor inner segment;GO:0005615|extracellular space;GO:0005622|intracellular;GO:0005634|nucleus;GO:0005654|nucleoplasm;GO:0005730|nucleolus;GO:0005737|cytoplasm;GO:0005739|mitochondrion;GO:0005741|mitochondrial outer membrane;GO:0005777|peroxisome;GO:0005794|Golgi apparatus;GO:0005829|cytosol;GO:0005856|cytoskeleton;GO:0005886|plasma membrane;GO:0005901|caveola;GO:0012506|vesicl…	GO:0003779|actin binding;GO:0003785|actin monomer binding;GO:0003958|NADPH-hemoprotein reductase activity;GO:0004517|nitric-oxide synthase activity;GO:0005102|signaling receptor binding;GO:0005506|iron ion binding;GO:0005516|calmodulin binding;GO:0008013|beta-catenin binding;GO:0008603|cAMP-dependent protein kinase regulator activity;GO:0010181|FMN binding;GO:0016597|amino acid binding;GO:0017080…	ko:K00491	nos	path:ko00220;path:ko00330;path:ko01100;path:ko01110;path:ko01130	_	_	_
tig00000001_pilon_1664	795	WP_072588895.1	MULTISPECIES: MBL fold metallo-hydrolase [Bacillus subtilis group]	100%	sp|O34409|YFLN_BACSU	Probable metallo-hydrolase YflN OS=Bacillus subtilis (strain 168) GN=yflN PE=2 SV=1	87%	326423.RBAM_007820	YflN	100%	COG0491	_	_	GO:0009636|response to toxic substance;GO:0019243|methylglyoxal catabolic process to D-lactate via S-lactoyl-glutathione	GO:0005829|cytosol	GO:0004416|hydroxyacylglutathione hydrolase activity;GO:0016787|hydrolase activity;GO:0046872|metal ion binding;GO:0102007|acyl-L-homoserine-lactone lactonohydrolase activity	_	_	_	_	_	_
tig00000001_pilon_1665	1299	WP_007408485.1	MULTISPECIES: citrate transporter [Bacillus]	100%	sp|P55069|CITM_BACSU	Mg(2+)/citrate complex secondary transporter OS=Bacillus subtilis (strain 168) GN=citM PE=1 SV=1	95%	326423.RBAM_007810	CitM	100%	COG2851	_	_	GO:0006101|citrate metabolic process;GO:0098656|anion transmembrane transport	GO:0005886|plasma membrane;GO:0016021|integral component of membrane	GO:0005215|transporter activity;GO:0015137|citrate transmembrane transporter activity;GO:0015293|symporter activity	ko:K11639	citM	path:ko02020	_	_	_
tig00000001_pilon_1666	963	WP_072588894.1	MULTISPECIES: hypothetical protein [Bacillus subtilis group]	100%	sp|O34439|YFLP_BACSU	UPF0065 protein YflP OS=Bacillus subtilis (strain 168) GN=yflP PE=3 SV=2	80%	326423.RBAM_007800	YflP	100%	COG3181	_	_		GO:0030288|outer membrane-bounded periplasmic space	_	_	_	_	_	_	_
tig00000001_pilon_1667	681	WP_072588893.1	MULTISPECIES: DNA-binding response regulator [Bacillus subtilis group]	100%	sp|O34534|CITT_BACSU	Transcriptional regulatory protein CitT OS=Bacillus subtilis (strain 168) GN=citT PE=1 SV=1	88%	326423.RBAM_007790	hypothetical protein	100%	COG4565	_	_	GO:0000160|phosphorelay signal transduction system;GO:0006351|transcription, DNA-templated;GO:0006355|regulation of transcription, DNA-templated;GO:0009605|response to external stimulus;GO:0045893|positive regulation of transcription, DNA-templated	GO:0005622|intracellular;GO:0005737|cytoplasm	GO:0000156|phosphorelay response regulator activity;GO:0001140|transcriptional activator activity, bacterial-type RNA polymerase proximal promoter sequence-specific DNA binding;GO:0003677|DNA binding;GO:0003700|DNA binding transcription factor activity;GO:0005524|ATP binding;GO:0008134|transcription factor binding;GO:0043565|sequence-specific DNA binding	ko:K11638	K11638, citT	path:ko02020	_	_	_
tig00000001_pilon_1668	1605	WP_039062765.1	MULTISPECIES: sensor histidine kinase [Bacillus]	100%	sp|O34427|CITS_BACSU	Sensor protein CitS OS=Bacillus subtilis (strain 168) GN=citS PE=1 SV=1	77%	326423.RBAM_007780	CitS	99%	COG3290	_	_	GO:0000160|phosphorelay signal transduction system;GO:0006355|regulation of transcription, DNA-templated;GO:0006817|phosphate ion transport;GO:0018106|peptidyl-histidine phosphorylation;GO:0046777|protein autophosphorylation;GO:0071310|cellular response to organic substance	GO:0005622|intracellular;GO:0005886|plasma membrane;GO:0016021|integral component of membrane	GO:0000155|phosphorelay sensor kinase activity;GO:0005524|ATP binding	ko:K11637	citS	path:ko02020	_	_	_
tig00000001_pilon_1669	654	WP_038457258.1	class A sortase [Bacillus velezensis]	100%	sp|P94587|YWPE_BACSU	Putative cysteine protease YwpE OS=Bacillus subtilis (strain 168) GN=ywpE PE=3 SV=1	90%	279010.BL00120	hypothetical protein	84%	COG3764	_	_			GO:0008234|cysteine-type peptidase activity	ko:K07284	srtA		_	_	_
tig00000001_pilon_167	591	WP_003153385.1	MULTISPECIES: spore maturation protein [Bacillus]	100%	sp|P35157|SPMA_BACSU	Spore maturation protein A OS=Bacillus subtilis (strain 168) GN=spmA PE=1 SV=1	97%	326423.RBAM_021320	hypothetical protein	100%	COG2715	_	_	GO:0030435|sporulation resulting in formation of a cellular spore	GO:0005886|plasma membrane;GO:0016021|integral component of membrane	_	ko:K06373	spmA		_	_	_
tig00000001_pilon_1670	5340	WP_094031580.1	cell wall anchor protein [Bacillus velezensis]	90%	_	_	_	279010.BL00121	hypothetical protein	71%	COG4932	_	_	_	_	_	_	_	_	_	_	_
tig00000001_pilon_1671	1077	WP_060674512.1	MULTISPECIES: DNA-binding response regulator [Bacillus amyloliquefaciens group]	100%	sp|Q9KL96|Y0G0_VIBCH	Uncharacterized response regulatory protein VC_A0850 OS=Vibrio cholerae serotype O1 (strain ATCC 39315 / El Tor Inaba N16961) GN=VC_A0850 PE=3 SV=1	52%	279010.BL00122	hypothetical protein	83%	COG3947	_	_	GO:0000160|phosphorelay signal transduction system;GO:0006351|transcription, DNA-templated;GO:0006355|regulation of transcription, DNA-templated	GO:0005622|intracellular;GO:0005737|cytoplasm	GO:0000156|phosphorelay response regulator activity;GO:0003677|DNA binding	_	_	_	_	_	_
tig00000001_pilon_1672	3090	WP_094031579.1	histidine kinase [Bacillus velezensis]	100%	sp|P94586|YWPD_BACSU	Putative uncharacterized protein YwpD OS=Bacillus subtilis (strain 168) GN=ywpD PE=5 SV=1	89%	279010.BL00118	YwpD	84%	COG0642;COG0784;COG2199;COG2972	_	_	GO:0000160|phosphorelay signal transduction system;GO:0006351|transcription, DNA-templated;GO:0006355|regulation of transcription, DNA-templated;GO:0006468|protein phosphorylation;GO:0006527|arginine catabolic process;GO:0007234|osmosensory signaling via phosphorelay pathway;GO:0009405|pathogenesis;GO:0010105|negative regulation of ethylene-activated signaling pathway;GO:0030447|filamentous growt…	GO:0005622|intracellular;GO:0005737|cytoplasm;GO:0005789|endoplasmic reticulum membrane;GO:0005886|plasma membrane;GO:0016021|integral component of membrane	GO:0000155|phosphorelay sensor kinase activity;GO:0000156|phosphorelay response regulator activity;GO:0004673|protein histidine kinase activity;GO:0005524|ATP binding;GO:0009927|histidine phosphotransfer kinase activity;GO:0038199|ethylene receptor activity;GO:0046872|metal ion binding;GO:0051740|ethylene binding	_	_	_	_	_	_
tig00000001_pilon_1673	192	OCB98619.1	hypothetical protein SRCM100730_00972 [Bacillus velezensis]	100%	_	_	_	485916.Dtox_3121	mucin 17-like protein	69%	_	_	NOG291860	_	_	_	_	_	_	_	_	_
tig00000001_pilon_1674	186	OBR31539.1	hypothetical protein SRCM101266_00800 [Bacillus amyloliquefaciens]	98%	_	_	_	_	_	_	_	_	_	_	_	_	_	_	_	_	_	_
tig00000001_pilon_1675	1512	_	_	_	_	_	_	_	_	_	_	_	_	_	_	_	_	_	_	_	_	_
tig00000001_pilon_1676	150	AFZ89767.1	hypothetical protein B938_03685 [Bacillus velezensis AS43.3]	100%	_	_	_	_	_	_	_	_	_	_	_	_	_	_	_	_	_	_
tig00000001_pilon_1677	5322	SDK44774.1	hypothetical protein SAMN05192538_3468 [Bacillus velezensis]	100%	_	_	_	_	_	_	_	_	_	_	_	_	_	_	_	_	_	_
tig00000001_pilon_1678	741	SDK44820.1	Collagen triple helix repeat-containing protein [Bacillus velezensis]	99%	_	_	_	_	_	_	_	_	_	_	_	_	_	_	_	_	_	_
tig00000001_pilon_1679	1437	WP_007408966.1	MULTISPECIES: anion permease [Bacillus]	100%	sp|O34726|YFLS_BACSU	Putative malate transporter YflS OS=Bacillus subtilis (strain 168) GN=yflS PE=2 SV=1	97%	326423.RBAM_007730	YflS	100%	COG0471	_	_	GO:0006814|sodium ion transport;GO:0009624|response to nematode;GO:0015729|oxaloacetate transport;GO:0015742|alpha-ketoglutarate transport;GO:0015743|malate transport;GO:0015813|L-glutamate transmembrane transport;GO:0019676|ammonia assimilation cycle;GO:0055085|transmembrane transport;GO:0071423|malate transmembrane transport	GO:0005739|mitochondrion;GO:0005886|plasma membrane;GO:0009507|chloroplast;GO:0009534|chloroplast thylakoid;GO:0009536|plastid;GO:0009706|chloroplast inner membrane;GO:0009941|chloroplast envelope;GO:0016020|membrane;GO:0016021|integral component of membrane	GO:0005215|transporter activity;GO:0005313|L-glutamate transmembrane transporter activity;GO:0015131|oxaloacetate transmembrane transporter activity;GO:0015139|alpha-ketoglutarate transmembrane transporter activity;GO:0015140|malate transmembrane transporter activity;GO:0015297|antiporter activity	ko:K03319	TC.DASS		_	_	_
tig00000001_pilon_168	537	WP_015240119.1	MULTISPECIES: spore maturation protein [Bacillus]	100%	sp|P35158|SPMB_BACSU	Spore maturation protein B OS=Bacillus subtilis (strain 168) GN=spmB PE=1 SV=2	98%	326423.RBAM_021310	hypothetical protein	100%	COG0700	_	_	GO:0030435|sporulation resulting in formation of a cellular spore	GO:0005886|plasma membrane;GO:0016021|integral component of membrane	_	ko:K06374	spmB		_	_	_
tig00000001_pilon_1680	1266	WP_044802022.1	pectate lyase [Bacillus velezensis]	100%	sp|P39116|PLY_BACSU	Pectate lyase OS=Bacillus subtilis (strain 168) GN=pel PE=1 SV=1	87%	326423.RBAM_007720	Pel	100%	COG3866	_	_	GO:0000272|polysaccharide catabolic process;GO:0045490|pectin catabolic process;GO:0071555|cell wall organization	GO:0005576|extracellular region;GO:0005615|extracellular space;GO:0031225|anchored component of membrane	GO:0005509|calcium ion binding;GO:0016829|lyase activity;GO:0030570|pectate lyase activity;GO:0046872|metal ion binding;GO:0047490|pectin lyase activity	ko:K01728	pel	path:ko00040;path:ko02024	_	_	_
tig00000001_pilon_1681	348	WP_003155650.1	MULTISPECIES: general stress protein [Bacillus]	100%	sp|P80241|G17M_BACSU	General stress protein 17M OS=Bacillus subtilis (strain 168) GN=yflT PE=1 SV=2	98%	326423.RBAM_007710	YflT	100%	_	_	NOG25698	_	_	_	_	_	_	_	_	_
tig00000001_pilon_1682	351	ERH51106.1	hypothetical protein O205_14365 [Bacillus amyloliquefaciens EGD-AQ14]	100%	sp|O34626|YFMB_BACSU	Uncharacterized protein YfmB OS=Bacillus subtilis (strain 168) GN=yfmB PE=1 SV=1	70%	326423.RBAM_007700	YfmB	100%	_	_	NOG82477	_	_	_	_	_	_	_	_	_
tig00000001_pilon_1683	1020	WP_021495142.1	MULTISPECIES: NADP-dependent oxidoreductase [Bacillus amyloliquefaciens group]	100%	sp|O34812|YFMJ_BACSU	Putative NADP-dependent oxidoreductase YfmJ OS=Bacillus subtilis (strain 168) GN=yfmJ PE=2 SV=1	95%	326423.RBAM_007690	YfmJ	99%	COG2130	_	_	GO:0006691|leukotriene metabolic process;GO:0006693|prostaglandin metabolic process;GO:0006979|response to oxidative stress;GO:0009636|response to toxic substance;GO:0016114|terpenoid biosynthetic process;GO:0019371|cyclooxygenase pathway;GO:0019439|aromatic compound catabolic process;GO:0042214|terpene metabolic process;GO:0046686|response to cadmium ion;GO:0097327|response to antineoplastic age…	GO:0005634|nucleus;GO:0005654|nucleoplasm;GO:0005737|cytoplasm;GO:0005739|mitochondrion;GO:0005829|cytosol;GO:0005886|plasma membrane;GO:0070062|extracellular exosome	GO:0008168|methyltransferase activity;GO:0008270|zinc ion binding;GO:0016491|oxidoreductase activity;GO:0016746|transferase activity, transferring acyl groups;GO:0031177|phosphopantetheine binding;GO:0032440|2-alkenal reductase [NAD(P)] activity;GO:0036132|13-prostaglandin reductase activity;GO:0036185|13-lipoxin reductase activity;GO:0043957|acryloyl-CoA reductase (NADP+) activity;GO:0043958|acr…	ko:K07119	K07119		_	_	_
tig00000001_pilon_1684	363	ASB64285.1	putative N-acetyltransferase YfmK [Bacillus velezensis]	95%	sp|O34536|YFMK_BACSU	Uncharacterized N-acetyltransferase YfmK OS=Bacillus subtilis (strain 168) GN=yfmK PE=3 SV=1	88%	_	_	_	_	_	_			GO:0008080|N-acetyltransferase activity	_	_	_	_	_	_
tig00000001_pilon_1685	1131	WP_032872449.1	MULTISPECIES: ATP-dependent helicase [Bacillus subtilis group]	100%	sp|O34750|YFML_BACSU	Probable ATP-dependent RNA helicase YfmL OS=Bacillus subtilis (strain 168) GN=yfmL PE=1 SV=1	88%	326423.RBAM_007670	Yfml	99%	COG0513	_	_	GO:0000462|maturation of SSU-rRNA from tricistronic rRNA transcript (SSU-rRNA, 5.8S rRNA, LSU-rRNA);GO:0006364|rRNA processing;GO:0009408|response to heat;GO:0009409|response to cold;GO:0010501|RNA secondary structure unwinding;GO:0042254|ribosome biogenesis;GO:0042255|ribosome assembly	GO:0005730|nucleolus;GO:0005737|cytoplasm;GO:0005829|cytosol;GO:0005886|plasma membrane;GO:0030688|preribosome, small subunit precursor;GO:0043590|bacterial nucleoid;GO:0097078|FAL1-SGD1 complex	GO:0003676|nucleic acid binding;GO:0003723|RNA binding;GO:0004004|ATP-dependent RNA helicase activity;GO:0004386|helicase activity;GO:0005524|ATP binding;GO:0032575|ATP-dependent 5'-3' RNA helicase activity;GO:0033592|RNA strand annealing activity;GO:0034057|RNA strand-exchange activity;GO:0034459|ATP-dependent 3'-5' RNA helicase activity	_	_	_	_	_	_
tig00000001_pilon_1686	1557	WP_012117051.1	MULTISPECIES: ABC transporter ATP-binding protein [Bacillus]	100%	sp|O34512|YFMM_BACSU	Uncharacterized ABC transporter ATP-binding protein YfmM OS=Bacillus subtilis (strain 168) GN=yfmM PE=3 SV=2	99%	326423.RBAM_007660	YfmM	100%	COG0488	_	_	GO:0000056|ribosomal small subunit export from nucleus;GO:0006412|translation;GO:0006417|regulation of translation;GO:0006438|valyl-tRNA aminoacylation;GO:0006448|regulation of translational elongation;GO:0006810|transport;GO:0009314|response to radiation;GO:0009409|response to cold;GO:0009624|response to nematode;GO:0031152|aggregation involved in sorocarp development;GO:0031288|sorocarp morphog…	GO:0005618|cell wall;GO:0005737|cytoplasm;GO:0005829|cytosol;GO:0005886|plasma membrane;GO:0022626|cytosolic ribosome	GO:0000049|tRNA binding;GO:0003677|DNA binding;GO:0004832|valine-tRNA ligase activity;GO:0005215|transporter activity;GO:0005524|ATP binding;GO:0016887|ATPase activity;GO:0019843|rRNA binding;GO:0031369|translation initiation factor binding;GO:0043022|ribosome binding	_	_	_	_	_	_
tig00000001_pilon_1687	1185	WP_032872451.1	MULTISPECIES: MFS transporter [Bacillus]	99%	sp|O06473|YFMO_BACSU	Multidrug efflux protein YfmO OS=Bacillus subtilis (strain 168) GN=yfmO PE=2 SV=1	97%	326423.RBAM_007650	YfmO	99%	COG0477	_	_	GO:0006825|copper ion transport;GO:0046677|response to antibiotic;GO:0055085|transmembrane transport	GO:0005886|plasma membrane;GO:0016021|integral component of membrane	GO:0005215|transporter activity;GO:0015238|drug transmembrane transporter activity	ko:K08221	yitG, ymfD, yfmO		_	_	_
tig00000001_pilon_1688	423	WP_044802026.1	MerR family transcriptional regulator [Bacillus velezensis]	100%	sp|O06474|YFMP_BACSU	HTH-type transcriptional regulator YfmP OS=Bacillus subtilis (strain 168) GN=yfmP PE=2 SV=1	93%	326423.RBAM_007640	YfmP	99%	COG0789	_	_	GO:0006351|transcription, DNA-templated;GO:0006355|regulation of transcription, DNA-templated;GO:0045893|positive regulation of transcription, DNA-templated;GO:0046689|response to mercury ion	GO:0005737|cytoplasm;GO:0032993|protein-DNA complex	GO:0000976|transcription regulatory region sequence-specific DNA binding;GO:0000986|bacterial-type proximal promoter sequence-specific DNA binding;GO:0001131|transcription factor activity, bacterial-type RNA polymerase proximal promoter sequence-specific DNA binding;GO:0001204|bacterial-type RNA polymerase transcription factor activity, metal ion regulated sequence-specific DNA binding;GO:0001216…	_	_	_	_	_	_
tig00000001_pilon_1689	1890	WP_045206955.1	ABC transporter ATP-binding protein [Bacillus velezensis]	100%	sp|O06476|YFMR_BACSU	Uncharacterized ABC transporter ATP-binding protein YfmR OS=Bacillus subtilis (strain 168) GN=yfmR PE=3 SV=1	92%	326423.RBAM_007630	YfmR	100%	COG0488	_	_	GO:0006412|translation;GO:0006417|regulation of translation;GO:0006438|valyl-tRNA aminoacylation;GO:0006810|transport;GO:0009314|response to radiation;GO:0009409|response to cold;GO:0009624|response to nematode;GO:0040007|growth;GO:0045900|negative regulation of translational elongation;GO:0051607|defense response to virus;GO:0070894|regulation of transposon integration	GO:0005618|cell wall;GO:0005737|cytoplasm;GO:0005829|cytosol;GO:0005886|plasma membrane;GO:0016020|membrane	GO:0000049|tRNA binding;GO:0003677|DNA binding;GO:0004832|valine-tRNA ligase activity;GO:0005215|transporter activity;GO:0005524|ATP binding;GO:0016887|ATPase activity;GO:0019843|rRNA binding;GO:0043022|ribosome binding;GO:0045296|cadherin binding	ko:K15738	uup		_	_	_
tig00000001_pilon_169	735	WP_007612296.1	MULTISPECIES: rRNA pseudouridine synthase [Bacillus]	100%	sp|P35159|RLUB_BACSU	Ribosomal large subunit pseudouridine synthase B OS=Bacillus subtilis (strain 168) GN=rluB PE=1 SV=2	98%	326423.RBAM_021300	RluB	100%	COG1187	_	_	GO:0000455|enzyme-directed rRNA pseudouridine synthesis;GO:0001522|pseudouridine synthesis;GO:0006364|rRNA processing;GO:0009451|RNA modification;GO:0040007|growth	GO:0005829|cytosol	GO:0003723|RNA binding;GO:0009982|pseudouridine synthase activity	ko:K06178	rluB		_	_	_
tig00000001_pilon_1690	1068	WP_007609987.1	MULTISPECIES: glycosyltransferase family 2 protein [Bacillus]	100%	sp|P44029|Y653_HAEIN	Uncharacterized glycosyltransferase HI_0653 OS=Haemophilus influenzae (strain ATCC 51907 / DSM 11121 / KW20 / Rd) GN=HI_0653 PE=3 SV=1	61%	326423.RBAM_007620	putative beta 1,4 glucosyltransferase	99%	COG0463	_	_			GO:0016757|transferase activity, transferring glycosyl groups	_	_	_	_	_	_
tig00000001_pilon_1691	900	WP_007408956.1	MULTISPECIES: NAD(P)-dependent oxidoreductase [Bacillus]	100%	sp|P40398|YHXD_BACSU	Uncharacterized oxidoreductase YhxD OS=Bacillus subtilis (strain 168) GN=yhxD PE=3 SV=2	92%	326423.RBAM_007610	YhxD	100%	COG1028	_	_	GO:0006631|fatty acid metabolic process;GO:0019439|aromatic compound catabolic process;GO:0030435|sporulation resulting in formation of a cellular spore;GO:0030497|fatty acid elongation;GO:0034077|butanediol metabolic process;GO:0045149|acetoin metabolic process;GO:0045150|acetoin catabolic process;GO:0051289|protein homotetramerization;GO:0055114|oxidation-reduction process	GO:0005634|nucleus;GO:0005829|cytosol;GO:0009507|chloroplast	GO:0003857|3-hydroxyacyl-CoA dehydrogenase activity;GO:0004316|3-oxoacyl-[acyl-carrier-protein] reductase (NADPH) activity;GO:0008106|alcohol dehydrogenase (NADP+) activity;GO:0016491|oxidoreductase activity;GO:0042802|identical protein binding;GO:0047512|(S,S)-butanediol dehydrogenase activity;GO:0047935|glucose 1-dehydrogenase (NADP+) activity;GO:0047936|glucose 1-dehydrogenase [NAD(P)] activit…	_	_	_	_	_	_
tig00000001_pilon_1692	855	CDG28705.1	putative chemotaxis sensory transducer [Bacillus velezensis UCMB5033]	100%	sp|O06477|YFMS_BACSU	Putative sensory transducer protein YfmS OS=Bacillus subtilis (strain 168) GN=yfmS PE=2 SV=1	96%	326423.RBAM_007600	YfmS	100%	COG0840	_	_	GO:0006935|chemotaxis;GO:0007172|signal complex assembly;GO:0009405|pathogenesis;GO:0009593|detection of chemical stimulus;GO:0010247|detection of phosphate ion;GO:0043200|response to amino acid;GO:0043448|alkane catabolic process;GO:0050918|positive chemotaxis;GO:0050920|regulation of chemotaxis;GO:0051260|protein homooligomerization;GO:0071230|cellular response to amino acid stimulus;GO:1901875…	GO:0005886|plasma membrane;GO:0005887|integral component of plasma membrane;GO:0016020|membrane;GO:0016021|integral component of membrane;GO:0098561|methyl accepting chemotaxis protein complex	GO:0004871|signal transducer activity;GO:0004888|transmembrane signaling receptor activity;GO:0005215|transporter activity;GO:0016597|amino acid binding;GO:0042803|protein homodimerization activity;GO:0043424|protein histidine kinase binding	_	_	_	_	_	_
tig00000001_pilon_1693	1458	WP_038457244.1	MULTISPECIES: aldehyde dehydrogenase [Bacillus]	100%	sp|O06478|ALDH5_BACSU	Putative aldehyde dehydrogenase YfmT OS=Bacillus subtilis (strain 168) GN=yfmT PE=2 SV=1	93%	326423.RBAM_007590	YfmT	100%	COG1012	_	_	GO:0005975|carbohydrate metabolic process;GO:0006067|ethanol metabolic process;GO:0006068|ethanol catabolic process;GO:0006081|cellular aldehyde metabolic process;GO:0006090|pyruvate metabolic process;GO:0006540|glutamate decarboxylation to succinate;GO:0006598|polyamine catabolic process;GO:0006740|NADPH regeneration;GO:0006807|nitrogen compound metabolic process;GO:0009408|response to heat;GO:0…	GO:0005622|intracellular;GO:0005634|nucleus;GO:0005737|cytoplasm;GO:0005739|mitochondrion;GO:0005759|mitochondrial matrix;GO:0005829|cytosol;GO:0009507|chloroplast;GO:0009570|chloroplast stroma;GO:0042645|mitochondrial nucleoid;GO:0070062|extracellular exosome	GO:0001758|retinal dehydrogenase activity;GO:0004028|3-chloroallyl aldehyde dehydrogenase activity;GO:0004029|aldehyde dehydrogenase (NAD) activity;GO:0004030|aldehyde dehydrogenase [NAD(P)+] activity;GO:0004777|succinate-semialdehyde dehydrogenase (NAD+) activity;GO:0005507|copper ion binding;GO:0008802|betaine-aldehyde dehydrogenase activity;GO:0009013|succinate-semialdehyde dehydrogenase [NAD(…	ko:K00128	ALDH	path:ko00010;path:ko00053;path:ko00071;path:ko00280;path:ko00310;path:ko00330;path:ko00340;path:ko00380;path:ko00410;path:ko00561;path:ko00620;path:ko00625;path:ko00903;path:ko00981;path:ko01100;path:ko01110;path:ko01120;path:ko01130	_	_	_
tig00000001_pilon_1694	1386	WP_044802030.1	amino acid permease [Bacillus velezensis]	100%	sp|Q797A7|YFNA_BACSU	Uncharacterized amino acid permease YfnA OS=Bacillus subtilis (strain 168) GN=yfnA PE=3 SV=1	92%	326423.RBAM_007580	YfnA	100%	COG0531	_	_	GO:0002537|nitric oxide production involved in inflammatory response;GO:0006520|cellular amino acid metabolic process;GO:0006809|nitric oxide biosynthetic process;GO:0006810|transport;GO:0006865|amino acid transport;GO:0010923|negative regulation of phosphatase activity;GO:0015802|basic amino acid transport;GO:0015809|arginine transport;GO:0015819|lysine transport;GO:0015822|ornithine transport;G…	GO:0005635|nuclear envelope;GO:0005737|cytoplasm;GO:0005765|lysosomal membrane;GO:0005773|vacuole;GO:0005774|vacuolar membrane;GO:0005783|endoplasmic reticulum;GO:0005794|Golgi apparatus;GO:0005886|plasma membrane;GO:0005887|integral component of plasma membrane;GO:0009705|plant-type vacuole membrane;GO:0016020|membrane;GO:0016021|integral component of membrane;GO:0030054|cell junction;GO:0031410…	GO:0000064|L-ornithine transmembrane transporter activity;GO:0005289|high-affinity arginine transmembrane transporter activity;GO:0005292|high-affinity lysine transmembrane transporter activity;GO:0015171|amino acid transmembrane transporter activity;GO:0015174|basic amino acid transmembrane transporter activity;GO:0015181|arginine transmembrane transporter activity;GO:0015189|L-lysine transmembr…	ko:K03294	TC.APA		_	_	_
tig00000001_pilon_1695	1230	WP_061861244.1	MULTISPECIES: MFS transporter [Bacillus]	100%	sp|O06481|YFNC_BACSU	Uncharacterized MFS-type transporter YfnC OS=Bacillus subtilis (strain 168) GN=yfnC PE=3 SV=1	87%	326423.RBAM_007570	YfnC	100%	COG0477	_	_	GO:0006974|cellular response to DNA damage stimulus;GO:0046677|response to antibiotic;GO:0055085|transmembrane transport	GO:0005886|plasma membrane;GO:0016021|integral component of membrane	_	ko:K08223	fsr		_	_	_
tig00000001_pilon_1696	942	ANF35618.1	putative glycosyltransferase (complex carbohydrate synthase) [Bacillus velezensis]	100%	sp|O31542|YFND_BACSU	Uncharacterized protein YfnD OS=Bacillus subtilis (strain 168) GN=yfnD PE=4 SV=1	88%	326423.RBAM_007560	YfnD	100%	_	_	NOG28040	_	_	_	_	_	_	_	_	_
tig00000001_pilon_1697	1161	WP_031379279.1	MULTISPECIES: glycosyl transferase [Bacillus]	100%	sp|O06483|YFNE_BACSU	Uncharacterized glycosyltransferase YfnE OS=Bacillus subtilis (strain 168) GN=yfnE PE=3 SV=2	90%	326423.RBAM_007550	YfnE	99%	COG0463	_	_	GO:0000271|polysaccharide biosynthetic process;GO:0008152|metabolic process;GO:0009405|pathogenesis;GO:0045232|S-layer organization	GO:0005886|plasma membrane	GO:0016757|transferase activity, transferring glycosyl groups;GO:0047238|glucuronosyl-N-acetylgalactosaminyl-proteoglycan 4-beta-N-acetylgalactosaminyltransferase activity;GO:0050501|hyaluronan synthase activity;GO:0050510|N-acetylgalactosaminyl-proteoglycan 3-beta-glucuronosyltransferase activity	_	_	_	_	_	_
[truncated: 3,105 more rows]
